# Supplementary material for: Genome assemblies for Chromidotilapia guntheri (Teleostei: Cichlidae) identify a novel candidate gene for vertebrate sex determination, RIN3
Source: Front Genet. 2024 Aug 16;15:1447628. doi: 10.3389/fgene.2024.1447628 (PMC11361979; doi:10.3389/fgene.2024.1447628)
Supplement: Supplementary file 1 [file Table2.XLSX]

## Sheet: Chgu
Supplemental Table 1. Statistical analysis of C. guntheri against the O. niloticus reference genome
Chromidotilapia guntheri		LG01	LG02	LG03	LG04	LG05	LG06	LG07	LG08	LG09	LG10	LG11	LG12	LG13	LG14	LG15	LG16	LG17	LG18	LG19	LG20	LG22	LG23
GWAS inspection
Pooled
Kruskal-Wallis for heterogeneity among chromosomes, df = 21
	chi-squared = 73.157, p-value < 1.086e-07
Top 1% (# windows per chromosome)
XY		4	0	6	1	2	2	3	4	1	3	3	0	2	1	2	2	1	1	7	3	2	1
ZW		4	1	5	3	2	6	1	1	2	1	3	1	1	1	0	0	0	1	2	0	1	3
mean per chromosome log2(XY:ZW) ratio of SNP density
		0.577296	0.52785	0.342276	0.0955231	0.127271	0.45079	0.594947	0.507342	0.52692	0.601507	0.608437	0.463352	0.410834	0.477079	0.505629	0.345983	0.594989	0.428466	0.383032	0.36649	0.552682	0.471625
Dunn's test to identifiy outlier chromosomes
	LG01
	LG02	ns
	LG03	****	***
	LG04	ns	ns	*
	LG05	ns	ns	***	ns
	LG06	ns	ns	****	ns	ns
	LG07	ns	ns	****	ns	ns	ns
	LG08	ns	ns	****	ns	ns	ns	ns
	LG09	ns	ns	**	ns	ns	ns	ns	ns
	LG10	ns	ns	**	ns	ns	ns	ns	ns	ns
	LG11	ns	ns	**	ns	ns	ns	ns	ns	ns	ns
	LG12	ns	ns	*	ns	ns	ns	ns	ns	ns	ns	ns
	LG13	ns	ns	ns	ns	ns	ns	ns	ns	ns	ns	ns	ns
	LG14	ns	ns	****	ns	ns	ns	ns	ns	ns	ns	ns	ns	ns
	LG15	ns	ns	*	ns	ns	ns	ns	ns	ns	ns	ns	ns	ns	ns
	LG16	ns	ns	*	ns	ns	ns	ns	ns	ns	ns	ns	ns	ns	ns	ns
	LG17	ns	ns	****	ns	ns	ns	ns	ns	ns	ns	ns	ns	ns	ns	ns	ns
	LG18	ns	ns	**	ns	ns	ns	ns	ns	ns	ns	ns	ns	ns	ns	ns	ns	ns
	LG19	ns	ns	***	ns	ns	ns	ns	ns	ns	ns	ns	ns	ns	ns	ns	ns	ns	ns
	LG20	ns	ns	*	ns	ns	ns	ns	ns	ns	ns	ns	ns	ns	ns	ns	ns	ns	ns	ns
	LG22	ns	ns	*	ns	ns	ns	ns	ns	ns	ns	ns	ns	ns	ns	ns	ns	ns	ns	ns	ns
	LG23	ns	ns	***	ns	ns	ns	ns	ns	ns	ns	ns	ns	ns	ns	ns	ns	ns	ns	ns	ns	ns
Linkage_group	SNPs
LG19	124
LG19	86
LG19	68
LG01	59
LG07	53
LG07	53

## Sheet: candidate_telomere_female
Supplemental Table 2. Analysis of potential telomeric repeats in the female using the program tidk.
ACAGAG
AGAGG
AACCCTAACCT
AAACGTAGCAC
AATAT
AGGAGGATGC
AGATAGATAGAT
ATCCATCC
AACCCT
AACCCCT
AACCGTTGCC
AACCCTAACCCT
AAAAGG
ACATC
AGGGGG
AGGGG
AAATT
AAATAAT
AAAGG
AACCCTACCCT
AACCCCCT
AACCTGATCAT
AAGCAGGAGG
AAAAAAGG
AAAATAAAT
AAACCCT
AGAGAGG
AAATAAAT
AAAAT
AAACAAC
AACAGTAAT
AAAACGTAAG
AACCC
AATGG
AAAACCTGT
ATCATCATG
AAAAC
AACCT
AAAAACGT
ACCCT
AACCTT
AATTC
ACTCC
AATAG
AACGCAGTAAT
AACACAGTAAT
AAAAAC
AAAAAGG
ACCAT
AGCAGCT
ACAGG
AACAT
AGGGC

## Sheet: candidate_telomere_male
Supplemental Table 3. Analysis of potential telomeric repeats in the male using the program tidk.
ACAGAG
AAAAACGT
AGAGG
AGGAGGATGC
AACCCTACCCT
AATAGTAT
AACCCTAACCT
AACCCCT
AACCCT
ATCATCATG
AACCCTAACCCT
AGGGG
AAATAAT
AATTCAATTC
AAATAAAT
AAAAACGG
AATAT
AAAAGG
AAAGG
AACCGTTGCC
AAAACGTAAG
AAAAG
AATAATAT
AACCT
AAATT
AAACAAC
AAAAT
AAAAAAGG
AACCCCCT
ACCCC
AAACT
AAATC
ACATC
AAAGC
AAACCCC
AGGGGG
AATGG
AACCC
AAAAC
AACAG
ACCCT

## Sheet: AACCCT_telomeric_female
Supplemental Table 4. Distribution of telomeric repeats in the female using the program tidk.
id	window	forward_repeat_number	reverse_repeat_number	telomeric_repeat
LG1	10000	1	2	AACCCT
LG1	20000	0	2	AACCCT
LG1	30000	2	5	AACCCT
LG1	40000	4	4	AACCCT
LG1	50000	3	1	AACCCT
LG1	60000	0	4	AACCCT
LG1	70000	0	2	AACCCT
LG1	80000	3	3	AACCCT
LG1	90000	4	3	AACCCT
LG1	100000	1	0	AACCCT
LG1	110000	7	1	AACCCT
LG1	120000	4	2	AACCCT
LG1	130000	4	4	AACCCT
LG1	140000	2	2	AACCCT
LG1	150000	1	1	AACCCT
LG1	160000	2	4	AACCCT
LG1	170000	1	1	AACCCT
LG1	180000	1	1	AACCCT
LG1	190000	2	3	AACCCT
LG1	200000	2	1	AACCCT
LG1	210000	5	2	AACCCT
LG1	220000	2	1	AACCCT
LG1	230000	1	4	AACCCT
LG1	240000	2	2	AACCCT
LG1	250000	3	1	AACCCT
LG1	260000	3	3	AACCCT
LG1	270000	3	1	AACCCT
LG1	280000	3	1	AACCCT
LG1	290000	0	1	AACCCT
LG1	300000	3	6	AACCCT
LG1	310000	4	3	AACCCT
LG1	320000	2	3	AACCCT
LG1	330000	1	1	AACCCT
LG1	340000	3	3	AACCCT
LG1	350000	4	3	AACCCT
LG1	360000	3	4	AACCCT
LG1	370000	1	1	AACCCT
LG1	380000	1	1	AACCCT
LG1	390000	0	3	AACCCT
LG1	400000	6	4	AACCCT
LG1	410000	3	4	AACCCT
LG1	420000	1	2	AACCCT
LG1	430000	2	3	AACCCT
LG1	440000	3	2	AACCCT
LG1	450000	2	6	AACCCT
LG1	460000	3	3	AACCCT
LG1	470000	1	1	AACCCT
LG1	480000	5	2	AACCCT
LG1	490000	5	3	AACCCT
LG1	500000	2	0	AACCCT
LG1	510000	2	2	AACCCT
LG1	520000	3	3	AACCCT
LG1	530000	1	6	AACCCT
LG1	540000	4	1	AACCCT
LG1	550000	4	3	AACCCT
LG1	560000	0	3	AACCCT
LG1	570000	1	2	AACCCT
LG1	580000	4	3	AACCCT
LG1	590000	2	1	AACCCT
LG1	600000	2	2	AACCCT
LG1	610000	5	1	AACCCT
LG1	620000	2	1	AACCCT
LG1	630000	0	1	AACCCT
LG1	640000	10	2	AACCCT
LG1	650000	1	2	AACCCT
LG1	660000	0	0	AACCCT
LG1	670000	0	0	AACCCT
LG1	680000	0	0	AACCCT
LG1	690000	3	0	AACCCT
LG1	700000	0	0	AACCCT
LG1	710000	0	0	AACCCT
LG1	720000	0	0	AACCCT
LG1	730000	0	0	AACCCT
LG1	740000	0	0	AACCCT
LG1	750000	0	0	AACCCT
LG1	760000	0	0	AACCCT
LG1	770000	0	0	AACCCT
LG1	780000	0	0	AACCCT
LG1	790000	0	0	AACCCT
LG1	800000	0	0	AACCCT
LG1	810000	0	0	AACCCT
LG1	820000	0	0	AACCCT
LG1	830000	0	0	AACCCT
LG1	840000	0	0	AACCCT
LG1	850000	0	0	AACCCT
LG1	860000	0	0	AACCCT
LG1	870000	3	0	AACCCT
LG1	880000	0	1	AACCCT
LG1	890000	4	3	AACCCT
LG1	900000	2	3	AACCCT
LG1	910000	1	3	AACCCT
LG1	920000	1	1	AACCCT
LG1	930000	3	3	AACCCT
LG1	940000	2	4	AACCCT
LG1	950000	0	3	AACCCT
LG1	960000	2	1	AACCCT
LG1	970000	5	3	AACCCT
LG1	980000	2	3	AACCCT
LG1	990000	0	3	AACCCT
LG1	1000000	3	3	AACCCT
LG1	1010000	1	1	AACCCT
LG1	1020000	3	3	AACCCT
LG1	1030000	2	3	AACCCT
LG1	1040000	3	2	AACCCT
LG1	1050000	2	1	AACCCT
LG1	1060000	2	0	AACCCT
LG1	1070000	4	2	AACCCT
LG1	1080000	2	3	AACCCT
LG1	1090000	1	2	AACCCT
LG1	1100000	0	0	AACCCT
LG1	1110000	1	3	AACCCT
LG1	1120000	2	0	AACCCT
LG1	1130000	1	3	AACCCT
LG1	1140000	3	0	AACCCT
LG1	1150000	3	6	AACCCT
LG1	1160000	1	5	AACCCT
LG1	1170000	4	4	AACCCT
LG1	1180000	3	2	AACCCT
LG1	1190000	3	2	AACCCT
LG1	1200000	3	3	AACCCT
LG1	1210000	3	4	AACCCT
LG1	1220000	3	0	AACCCT
LG1	1230000	4	2	AACCCT
LG1	1240000	4	2	AACCCT
LG1	1250000	3	0	AACCCT
LG1	1260000	2	1	AACCCT
LG1	1270000	2	0	AACCCT
LG1	1280000	1	2	AACCCT
LG1	1290000	0	3	AACCCT
LG1	1300000	0	1	AACCCT
LG1	1310000	5	2	AACCCT
LG1	1320000	1	1	AACCCT
LG1	1330000	2	2	AACCCT
LG1	1340000	1	3	AACCCT
LG1	1350000	2	2	AACCCT
LG1	1360000	2	0	AACCCT
LG1	1370000	1	1	AACCCT
LG1	1380000	2	5	AACCCT
LG1	1390000	3	0	AACCCT
LG1	1400000	1	3	AACCCT
LG1	1410000	2	0	AACCCT
LG1	1420000	2	4	AACCCT
LG1	1430000	2	1	AACCCT
LG1	1440000	3	4	AACCCT
LG1	1450000	4	4	AACCCT
LG1	1460000	4	5	AACCCT
LG1	1470000	1	4	AACCCT
LG1	1480000	1	1	AACCCT
LG1	1490000	0	2	AACCCT
LG1	1500000	1	0	AACCCT
LG1	1510000	3	2	AACCCT
LG1	1520000	2	4	AACCCT
LG1	1530000	3	1	AACCCT
LG1	1540000	4	3	AACCCT
LG1	1550000	0	3	AACCCT
LG1	1560000	1	4	AACCCT
LG1	1570000	5	3	AACCCT
LG1	1580000	3	0	AACCCT
LG1	1590000	1	3	AACCCT
LG1	1600000	4	1	AACCCT
LG1	1610000	5	1	AACCCT
LG1	1620000	5	0	AACCCT
LG1	1630000	1	3	AACCCT
LG1	1640000	3	3	AACCCT
LG1	1650000	3	3	AACCCT
LG1	1660000	1	0	AACCCT
LG1	1670000	3	4	AACCCT
LG1	1680000	2	3	AACCCT
LG1	1690000	2	0	AACCCT
LG1	1700000	2	1	AACCCT
LG1	1710000	3	4	AACCCT
LG1	1720000	2	2	AACCCT
LG1	1730000	2	2	AACCCT
LG1	1740000	0	1	AACCCT
LG1	1750000	0	2	AACCCT
LG1	1760000	1	3	AACCCT
LG1	1770000	3	1	AACCCT
LG1	1780000	2	3	AACCCT
LG1	1790000	4	0	AACCCT
LG1	1800000	0	1	AACCCT
LG1	1810000	3	0	AACCCT
LG1	1820000	2	2	AACCCT
LG1	1830000	1	0	AACCCT
LG1	1840000	5	1	AACCCT
LG1	1850000	3	2	AACCCT
LG1	1860000	2	5	AACCCT
LG1	1870000	2	6	AACCCT
LG1	1880000	2	0	AACCCT
LG1	1890000	2	2	AACCCT
LG1	1900000	1	2	AACCCT
LG1	1910000	2	2	AACCCT
LG1	1920000	1	2	AACCCT
LG1	1930000	1	2	AACCCT
LG1	1940000	2	4	AACCCT
LG1	1950000	4	4	AACCCT
LG1	1960000	1	4	AACCCT
LG1	1970000	1	5	AACCCT
LG1	1980000	2	2	AACCCT
LG1	1990000	2	3	AACCCT
LG1	2000000	3	1	AACCCT
LG1	2010000	6	3	AACCCT
LG1	2020000	4	1	AACCCT
LG1	2030000	2	5	AACCCT
LG1	2040000	0	2	AACCCT
LG1	2050000	3	1	AACCCT
LG1	2060000	1	2	AACCCT
LG1	2070000	4	3	AACCCT
LG1	2080000	0	0	AACCCT
LG1	2090000	2	0	AACCCT
LG1	2100000	3	0	AACCCT
LG1	2110000	2	3	AACCCT
LG1	2120000	1	0	AACCCT
LG1	2130000	0	2	AACCCT
LG1	2140000	2	4	AACCCT
LG1	2150000	3	2	AACCCT
LG1	2160000	5	2	AACCCT
LG1	2170000	1	1	AACCCT
LG1	2180000	4	1	AACCCT
LG1	2190000	8	4	AACCCT
LG1	2200000	0	2	AACCCT
LG1	2210000	2	1	AACCCT
LG1	2220000	1	1	AACCCT
LG1	2230000	5	3	AACCCT
LG1	2240000	1	3	AACCCT
LG1	2250000	3	2	AACCCT
LG1	2260000	6	2	AACCCT
LG1	2270000	4	5	AACCCT
LG1	2280000	6	4	AACCCT
LG1	2290000	1	0	AACCCT
LG1	2300000	1	1	AACCCT
LG1	2310000	4	5	AACCCT
LG1	2320000	2	0	AACCCT
LG1	2330000	2	2	AACCCT
LG1	2340000	3	1	AACCCT
LG1	2350000	2	3	AACCCT
LG1	2360000	5	2	AACCCT
LG1	2370000	2	3	AACCCT
LG1	2380000	2	0	AACCCT
LG1	2390000	1	1	AACCCT
LG1	2400000	4	3	AACCCT
LG1	2410000	1	1	AACCCT
LG1	2420000	0	3	AACCCT
LG1	2430000	0	1	AACCCT
LG1	2440000	1	2	AACCCT
LG1	2450000	5	1	AACCCT
LG1	2460000	3	2	AACCCT
LG1	2470000	0	4	AACCCT
LG1	2480000	1	1	AACCCT
LG1	2490000	2	2	AACCCT
LG1	2500000	5	0	AACCCT
LG1	2510000	6	1	AACCCT
LG1	2520000	3	1	AACCCT
LG1	2530000	2	2	AACCCT
LG1	2540000	5	3	AACCCT
LG1	2550000	2	5	AACCCT
LG1	2560000	0	5	AACCCT
LG1	2570000	2	4	AACCCT
LG1	2580000	1	1	AACCCT
LG1	2590000	2	2	AACCCT
LG1	2600000	3	4	AACCCT
LG1	2610000	0	6	AACCCT
LG1	2620000	4	2	AACCCT
LG1	2630000	2	2	AACCCT
LG1	2640000	0	0	AACCCT
LG1	2650000	1	0	AACCCT
LG1	2660000	1	0	AACCCT
LG1	2670000	1	4	AACCCT
LG1	2680000	3	0	AACCCT
LG1	2690000	2	1	AACCCT
LG1	2700000	4	1	AACCCT
LG1	2710000	3	2	AACCCT
LG1	2720000	1	3	AACCCT
LG1	2730000	2	1	AACCCT
LG1	2740000	3	3	AACCCT
LG1	2750000	2	2	AACCCT
LG1	2760000	1	2	AACCCT
LG1	2770000	3	3	AACCCT
LG1	2780000	4	0	AACCCT
LG1	2790000	3	1	AACCCT
LG1	2800000	1	1	AACCCT
LG1	2810000	0	3	AACCCT
LG1	2820000	5	5	AACCCT
LG1	2830000	2	3	AACCCT
LG1	2840000	2	1	AACCCT
LG1	2850000	4	2	AACCCT
LG1	2860000	1	0	AACCCT
LG1	2870000	2	0	AACCCT
LG1	2880000	1	1	AACCCT
LG1	2890000	0	1	AACCCT
LG1	2900000	1	3	AACCCT
LG1	2910000	4	1	AACCCT
LG1	2920000	1	3	AACCCT
LG1	2930000	2	2	AACCCT
LG1	2940000	0	2	AACCCT
LG1	2950000	1	2	AACCCT
LG1	2960000	0	3	AACCCT
LG1	2970000	0	1	AACCCT
LG1	2980000	3	1	AACCCT
LG1	2990000	0	0	AACCCT
LG1	3000000	1	3	AACCCT
LG1	3010000	0	0	AACCCT
LG1	3020000	2	3	AACCCT
LG1	3030000	3	1	AACCCT
LG1	3040000	2	7	AACCCT
LG1	3050000	3	3	AACCCT
LG1	3060000	0	0	AACCCT
LG1	3070000	2	2	AACCCT
LG1	3080000	1	2	AACCCT
LG1	3090000	2	2	AACCCT
LG1	3100000	2	2	AACCCT
LG1	3110000	1	1	AACCCT
LG1	3120000	3	2	AACCCT
LG1	3130000	7	1	AACCCT
LG1	3140000	1	3	AACCCT
LG1	3150000	4	0	AACCCT
LG1	3160000	1	1	AACCCT
LG1	3170000	2	0	AACCCT
LG1	3180000	3	3	AACCCT
LG1	3190000	2	3	AACCCT
LG1	3200000	2	6	AACCCT
LG1	3210000	3	5	AACCCT
LG1	3220000	5	0	AACCCT
LG1	3230000	2	2	AACCCT
LG1	3240000	2	1	AACCCT
LG1	3250000	2	0	AACCCT
LG1	3260000	1	2	AACCCT
LG1	3270000	3	3	AACCCT
LG1	3280000	2	3	AACCCT
LG1	3290000	2	1	AACCCT
LG1	3300000	5	3	AACCCT
LG1	3310000	3	2	AACCCT
LG1	3320000	6	1	AACCCT
LG1	3330000	0	2	AACCCT
LG1	3340000	3	2	AACCCT
LG1	3350000	4	7	AACCCT
LG1	3360000	2	3	AACCCT
LG1	3370000	3	1	AACCCT
LG1	3380000	3	3	AACCCT
LG1	3390000	4	1	AACCCT
LG1	3400000	0	2	AACCCT
LG1	3410000	3	2	AACCCT
LG1	3420000	3	4	AACCCT
LG1	3430000	4	3	AACCCT
LG1	3440000	2	3	AACCCT
LG1	3450000	2	3	AACCCT
LG1	3460000	3	1	AACCCT
LG1	3470000	0	0	AACCCT
LG1	3480000	0	0	AACCCT
LG1	3490000	2	1	AACCCT
LG1	3500000	2	5	AACCCT
LG1	3510000	3	1	AACCCT
LG1	3520000	2	2	AACCCT
LG1	3530000	3	2	AACCCT
LG1	3540000	5	2	AACCCT
LG1	3550000	1	1	AACCCT
LG1	3560000	3	2	AACCCT
LG1	3570000	0	2	AACCCT
LG1	3580000	1	3	AACCCT
LG1	3590000	3	2	AACCCT
LG1	3600000	3	1	AACCCT
LG1	3610000	2	1	AACCCT
LG1	3620000	1	0	AACCCT
LG1	3630000	4	2	AACCCT
LG1	3640000	2	3	AACCCT
LG1	3650000	3	2	AACCCT
LG1	3660000	2	4	AACCCT
LG1	3670000	1	2	AACCCT
LG1	3680000	6	2	AACCCT
LG1	3690000	4	0	AACCCT
LG1	3700000	5	2	AACCCT
LG1	3710000	1	4	AACCCT
LG1	3720000	2	0	AACCCT
LG1	3730000	2	3	AACCCT
LG1	3740000	2	1	AACCCT
LG1	3750000	1	3	AACCCT
LG1	3760000	1	1	AACCCT
LG1	3770000	4	1	AACCCT
LG1	3780000	1	1	AACCCT
LG1	3790000	1	1	AACCCT
LG1	3800000	2	1	AACCCT
LG1	3810000	1	3	AACCCT
LG1	3820000	4	0	AACCCT
LG1	3830000	1	2	AACCCT
LG1	3840000	4	1	AACCCT
LG1	3850000	1	4	AACCCT
LG1	3860000	4	0	AACCCT
LG1	3870000	4	2	AACCCT
LG1	3880000	2	0	AACCCT
LG1	3890000	4	0	AACCCT
LG1	3900000	2	1	AACCCT
LG1	3910000	1	2	AACCCT
LG1	3920000	4	0	AACCCT
LG1	3930000	6	2	AACCCT
LG1	3940000	2	7	AACCCT
LG1	3950000	2	2	AACCCT
LG1	3960000	5	2	AACCCT
LG1	3970000	4	1	AACCCT
LG1	3980000	4	5	AACCCT
LG1	3990000	7	1	AACCCT
LG1	4000000	1	1	AACCCT
LG1	4010000	2	0	AACCCT
LG1	4020000	2	0	AACCCT
LG1	4030000	0	3	AACCCT
LG1	4040000	1	2	AACCCT
LG1	4050000	2	1	AACCCT
LG1	4060000	0	3	AACCCT
LG1	4070000	4	4	AACCCT
LG1	4080000	1	2	AACCCT
LG1	4090000	3	3	AACCCT
LG1	4100000	2	0	AACCCT
LG1	4110000	2	3	AACCCT
LG1	4120000	2	1	AACCCT
LG1	4130000	2	1	AACCCT
LG1	4140000	4	5	AACCCT
LG1	4150000	2	1	AACCCT
LG1	4160000	2	4	AACCCT
LG1	4170000	1	1	AACCCT
LG1	4180000	0	3	AACCCT
LG1	4190000	4	3	AACCCT
LG1	4200000	2	0	AACCCT
LG1	4210000	3	2	AACCCT
LG1	4220000	5	1	AACCCT
LG1	4230000	2	1	AACCCT
LG1	4240000	4	1	AACCCT
LG1	4250000	6	3	AACCCT
LG1	4260000	2	3	AACCCT
LG1	4270000	6	2	AACCCT
LG1	4280000	1	1	AACCCT
LG1	4290000	2	1	AACCCT
LG1	4300000	4	5	AACCCT
LG1	4310000	6	0	AACCCT
LG1	4320000	4	3	AACCCT
LG1	4330000	2	1	AACCCT
LG1	4340000	4	2	AACCCT
LG1	4350000	3	3	AACCCT
LG1	4360000	9	1	AACCCT
LG1	4370000	2	3	AACCCT
LG1	4380000	0	2	AACCCT
LG1	4390000	1	1	AACCCT
LG1	4400000	2	2	AACCCT
LG1	4410000	3	4	AACCCT
LG1	4420000	2	2	AACCCT
LG1	4430000	2	3	AACCCT
LG1	4440000	0	3	AACCCT
LG1	4450000	3	1	AACCCT
LG1	4460000	2	1	AACCCT
LG1	4470000	3	3	AACCCT
LG1	4480000	2	6	AACCCT
LG1	4490000	0	1	AACCCT
LG1	4500000	0	3	AACCCT
LG1	4510000	4	0	AACCCT
LG1	4520000	4	4	AACCCT
LG1	4530000	3	1	AACCCT
LG1	4540000	3	3	AACCCT
LG1	4550000	4	3	AACCCT
LG1	4560000	2	3	AACCCT
LG1	4570000	0	2	AACCCT
LG1	4580000	0	2	AACCCT
LG1	4590000	2	3	AACCCT
LG1	4600000	2	2	AACCCT
LG1	4610000	5	2	AACCCT
LG1	4620000	0	2	AACCCT
LG1	4630000	2	3	AACCCT
LG1	4640000	1	3	AACCCT
LG1	4650000	5	3	AACCCT
LG1	4660000	1	2	AACCCT
LG1	4670000	2	2	AACCCT
LG1	4680000	1	2	AACCCT
LG1	4690000	2	6	AACCCT
LG1	4700000	7	2	AACCCT
LG1	4710000	2	4	AACCCT
LG1	4720000	1	1	AACCCT
LG1	4730000	3	3	AACCCT
LG1	4740000	1	2	AACCCT
LG1	4750000	3	5	AACCCT
LG1	4760000	2	0	AACCCT
LG1	4770000	0	1	AACCCT
LG1	4780000	2	3	AACCCT
LG1	4790000	2	3	AACCCT
LG1	4800000	0	1	AACCCT
LG1	4810000	4	0	AACCCT
LG1	4820000	2	0	AACCCT
LG1	4830000	2	1	AACCCT
LG1	4840000	1	2	AACCCT
LG1	4850000	1	0	AACCCT
LG1	4860000	1	3	AACCCT
LG1	4870000	4	1	AACCCT
LG1	4880000	3	4	AACCCT
LG1	4890000	5	8	AACCCT
LG1	4900000	0	5	AACCCT
LG1	4910000	5	3	AACCCT
LG1	4920000	1	5	AACCCT
LG1	4930000	1	2	AACCCT
LG1	4940000	2	1	AACCCT
LG1	4950000	0	2	AACCCT
LG1	4960000	1	2	AACCCT
LG1	4970000	0	3	AACCCT
LG1	4980000	5	2	AACCCT
LG1	4990000	0	1	AACCCT
LG1	5000000	2	1	AACCCT
LG1	5010000	4	0	AACCCT
LG1	5020000	1	0	AACCCT
LG1	5030000	1	2	AACCCT
LG1	5040000	6	4	AACCCT
LG1	5050000	4	0	AACCCT
LG1	5060000	3	1	AACCCT
LG1	5070000	0	2	AACCCT
LG1	5080000	4	2	AACCCT
LG1	5090000	2	2	AACCCT
LG1	5100000	3	1	AACCCT
LG1	5110000	2	1	AACCCT
LG1	5120000	2	2	AACCCT
LG1	5130000	3	4	AACCCT
LG1	5140000	2	3	AACCCT
LG1	5150000	5	4	AACCCT
LG1	5160000	4	0	AACCCT
LG1	5170000	1	0	AACCCT
LG1	5180000	1	2	AACCCT
LG1	5190000	2	1	AACCCT
LG1	5200000	6	2	AACCCT
LG1	5210000	1	2	AACCCT
LG1	5220000	4	3	AACCCT
LG1	5230000	3	1	AACCCT
LG1	5240000	3	1	AACCCT
LG1	5250000	1	3	AACCCT
LG1	5260000	1	1	AACCCT
LG1	5270000	5	3	AACCCT
LG1	5280000	0	4	AACCCT
LG1	5290000	2	1	AACCCT
LG1	5300000	7	3	AACCCT
LG1	5310000	2	2	AACCCT
LG1	5320000	1	1	AACCCT
LG1	5330000	4	0	AACCCT
LG1	5340000	2	2	AACCCT
LG1	5350000	0	3	AACCCT
LG1	5360000	3	0	AACCCT
LG1	5370000	3	3	AACCCT
LG1	5380000	3	4	AACCCT
LG1	5390000	2	1	AACCCT
LG1	5400000	1	1	AACCCT
LG1	5410000	4	1	AACCCT
LG1	5420000	0	5	AACCCT
LG1	5430000	0	3	AACCCT
LG1	5440000	2	2	AACCCT
LG1	5450000	2	2	AACCCT
LG1	5460000	2	4	AACCCT
LG1	5470000	1	5	AACCCT
LG1	5480000	1	2	AACCCT
LG1	5490000	3	4	AACCCT
LG1	5500000	1	2	AACCCT
LG1	5510000	2	2	AACCCT
LG1	5520000	3	2	AACCCT
LG1	5530000	1	2	AACCCT
LG1	5540000	3	0	AACCCT
LG1	5550000	3	2	AACCCT
LG1	5560000	2	0	AACCCT
LG1	5570000	4	3	AACCCT
LG1	5580000	0	3	AACCCT
LG1	5590000	0	2	AACCCT
LG1	5600000	2	3	AACCCT
LG1	5610000	6	6	AACCCT
LG1	5620000	2	0	AACCCT
LG1	5630000	0	3	AACCCT
LG1	5640000	4	3	AACCCT
LG1	5650000	1	2	AACCCT
LG1	5660000	1	2	AACCCT
LG1	5670000	3	1	AACCCT
LG1	5680000	2	4	AACCCT
LG1	5690000	0	4	AACCCT
LG1	5700000	0	3	AACCCT
LG1	5710000	3	1	AACCCT
LG1	5720000	3	2	AACCCT
LG1	5730000	0	0	AACCCT
LG1	5740000	2	3	AACCCT
LG1	5750000	3	2	AACCCT
LG1	5760000	4	1	AACCCT
LG1	5770000	0	6	AACCCT
LG1	5780000	3	4	AACCCT
LG1	5790000	1	4	AACCCT
LG1	5800000	3	3	AACCCT
LG1	5810000	3	4	AACCCT
LG1	5820000	2	2	AACCCT
LG1	5830000	5	0	AACCCT
LG1	5840000	3	4	AACCCT
LG1	5850000	1	3	AACCCT
LG1	5860000	2	0	AACCCT
LG1	5870000	2	1	AACCCT
LG1	5880000	3	0	AACCCT
LG1	5890000	2	0	AACCCT
LG1	5900000	0	0	AACCCT
LG1	5910000	0	0	AACCCT
LG1	5920000	0	0	AACCCT
LG1	5930000	0	0	AACCCT
LG1	5940000	0	2	AACCCT
LG1	5950000	0	3	AACCCT
LG1	5960000	2	2	AACCCT
LG1	5970000	4	1	AACCCT
LG1	5980000	1	2	AACCCT
LG1	5990000	2	3	AACCCT
LG1	6000000	1	8	AACCCT
LG1	6010000	1	2	AACCCT
LG1	6020000	2	3	AACCCT
LG1	6030000	5	4	AACCCT
LG1	6040000	2	0	AACCCT
LG1	6050000	2	3	AACCCT
LG1	6060000	4	1	AACCCT
LG1	6070000	2	1	AACCCT
LG1	6080000	3	1	AACCCT
LG1	6090000	2	2	AACCCT
LG1	6100000	0	2	AACCCT
LG1	6110000	1	0	AACCCT
LG1	6120000	1	1	AACCCT
LG1	6130000	1	2	AACCCT
LG1	6140000	0	6	AACCCT
LG1	6150000	4	3	AACCCT
LG1	6160000	3	3	AACCCT
LG1	6170000	1	0	AACCCT
LG1	6180000	2	2	AACCCT
LG1	6190000	3	3	AACCCT
LG1	6200000	2	3	AACCCT
LG1	6210000	2	1	AACCCT
LG1	6220000	2	3	AACCCT
LG1	6230000	2	2	AACCCT
LG1	6240000	1	0	AACCCT
LG1	6250000	3	4	AACCCT
LG1	6260000	0	1	AACCCT
LG1	6270000	3	1	AACCCT
LG1	6280000	1	0	AACCCT
LG1	6290000	3	4	AACCCT
LG1	6300000	3	3	AACCCT
LG1	6310000	2	1	AACCCT
LG1	6320000	2	2	AACCCT
LG1	6330000	2	3	AACCCT
LG1	6340000	2	1	AACCCT
LG1	6350000	0	4	AACCCT
LG1	6360000	4	7	AACCCT
LG1	6370000	1	1	AACCCT
LG1	6380000	2	7	AACCCT
LG1	6390000	1	2	AACCCT
LG1	6400000	2	2	AACCCT
LG1	6410000	4	7	AACCCT
LG1	6420000	1	0	AACCCT
LG1	6430000	2	2	AACCCT
LG1	6440000	2	1	AACCCT
LG1	6450000	1	2	AACCCT
LG1	6460000	1	1	AACCCT
LG1	6470000	4	3	AACCCT
LG1	6480000	3	3	AACCCT
LG1	6490000	2	0	AACCCT
LG1	6500000	1	2	AACCCT
LG1	6510000	6	4	AACCCT
LG1	6520000	4	1	AACCCT
LG1	6530000	7	1	AACCCT
LG1	6540000	1	2	AACCCT
LG1	6550000	1	2	AACCCT
LG1	6560000	5	0	AACCCT
LG1	6570000	2	2	AACCCT
LG1	6580000	5	2	AACCCT
LG1	6590000	1	3	AACCCT
LG1	6600000	2	0	AACCCT
LG1	6610000	1	2	AACCCT
LG1	6620000	3	1	AACCCT
LG1	6630000	1	1	AACCCT
LG1	6640000	3	3	AACCCT
LG1	6650000	1	3	AACCCT
LG1	6660000	2	0	AACCCT
LG1	6670000	5	3	AACCCT
LG1	6680000	2	1	AACCCT
LG1	6690000	2	2	AACCCT
LG1	6700000	5	1	AACCCT
LG1	6710000	1	2	AACCCT
LG1	6720000	3	3	AACCCT
LG1	6730000	5	2	AACCCT
LG1	6740000	2	5	AACCCT
LG1	6750000	3	1	AACCCT
LG1	6760000	1	1	AACCCT
LG1	6770000	6	1	AACCCT
LG1	6780000	1	2	AACCCT
LG1	6790000	4	2	AACCCT
LG1	6800000	5	1	AACCCT
LG1	6810000	4	6	AACCCT
LG1	6820000	1	2	AACCCT
LG1	6830000	10	8	AACCCT
LG1	6840000	1	2	AACCCT
LG1	6850000	1	1	AACCCT
LG1	6860000	1	3	AACCCT
LG1	6870000	0	2	AACCCT
LG1	6880000	2	2	AACCCT
LG1	6890000	1	4	AACCCT
LG1	6900000	4	2	AACCCT
LG1	6910000	5	1	AACCCT
LG1	6920000	1	0	AACCCT
LG1	6930000	2	3	AACCCT
LG1	6940000	3	4	AACCCT
LG1	6950000	1	3	AACCCT
LG1	6960000	0	0	AACCCT
LG1	6970000	4	2	AACCCT
LG1	6980000	1	1	AACCCT
LG1	6990000	1	0	AACCCT
LG1	7000000	1	5	AACCCT
LG1	7010000	1	1	AACCCT
LG1	7020000	2	3	AACCCT
LG1	7030000	1	0	AACCCT
LG1	7040000	5	2	AACCCT
LG1	7050000	4	1	AACCCT
LG1	7060000	5	4	AACCCT
LG1	7070000	3	1	AACCCT
LG1	7080000	4	0	AACCCT
LG1	7090000	2	0	AACCCT
LG1	7100000	0	3	AACCCT
LG1	7110000	3	6	AACCCT
LG1	7120000	0	0	AACCCT
LG1	7130000	0	4	AACCCT
LG1	7140000	2	1	AACCCT
LG1	7150000	1	1	AACCCT
LG1	7160000	0	2	AACCCT
LG1	7170000	0	5	AACCCT
LG1	7180000	3	4	AACCCT
LG1	7190000	2	4	AACCCT
LG1	7200000	2	6	AACCCT
LG1	7210000	6	4	AACCCT
LG1	7220000	3	5	AACCCT
LG1	7230000	1	1	AACCCT
LG1	7240000	2	1	AACCCT
LG1	7250000	3	4	AACCCT
LG1	7260000	5	0	AACCCT
LG1	7270000	4	2	AACCCT
LG1	7280000	1	5	AACCCT
LG1	7290000	1	3	AACCCT
LG1	7300000	5	1	AACCCT
LG1	7310000	1	1	AACCCT
LG1	7320000	6	0	AACCCT
LG1	7330000	0	3	AACCCT
LG1	7340000	5	1	AACCCT
LG1	7350000	1	1	AACCCT
LG1	7360000	1	3	AACCCT
LG1	7370000	2	2	AACCCT
LG1	7380000	4	1	AACCCT
LG1	7390000	3	3	AACCCT
LG1	7400000	4	4	AACCCT
LG1	7410000	1	3	AACCCT
LG1	7420000	2	1	AACCCT
LG1	7430000	2	2	AACCCT
LG1	7440000	3	2	AACCCT
LG1	7450000	3	4	AACCCT
LG1	7460000	0	4	AACCCT
LG1	7470000	1	2	AACCCT
LG1	7480000	2	3	AACCCT
LG1	7490000	14	2	AACCCT
LG1	7500000	5	4	AACCCT
LG1	7510000	1	2	AACCCT
LG1	7520000	1	4	AACCCT
LG1	7530000	5	5	AACCCT
LG1	7540000	1	2	AACCCT
LG1	7550000	2	2	AACCCT
LG1	7560000	0	3	AACCCT
LG1	7570000	0	4	AACCCT
LG1	7580000	1	1	AACCCT
LG1	7590000	0	3	AACCCT
LG1	7600000	3	1	AACCCT
LG1	7610000	4	3	AACCCT
LG1	7620000	8	2	AACCCT
LG1	7630000	0	4	AACCCT
LG1	7640000	1	0	AACCCT
LG1	7650000	4	1	AACCCT
LG1	7660000	2	2	AACCCT
LG1	7670000	2	3	AACCCT
LG1	7680000	1	1	AACCCT
LG1	7690000	4	4	AACCCT
LG1	7700000	1	3	AACCCT
LG1	7710000	4	3	AACCCT
LG1	7720000	5	5	AACCCT
LG1	7730000	1	7	AACCCT
LG1	7740000	1	1	AACCCT
LG1	7750000	5	3	AACCCT
LG1	7760000	1	6	AACCCT
LG1	7770000	4	2	AACCCT
LG1	7780000	1	2	AACCCT
LG1	7790000	0	0	AACCCT
LG1	7800000	2	3	AACCCT
LG1	7810000	3	2	AACCCT
LG1	7820000	11	2	AACCCT
LG1	7830000	1	0	AACCCT
LG1	7840000	4	0	AACCCT
LG1	7850000	2	0	AACCCT
LG1	7860000	3	1	AACCCT
LG1	7870000	1	2	AACCCT
LG1	7880000	4	0	AACCCT
LG1	7890000	3	4	AACCCT
LG1	7900000	0	1	AACCCT
LG1	7910000	2	1	AACCCT
LG1	7920000	0	15	AACCCT
LG1	7930000	2	0	AACCCT
LG1	7940000	2	1	AACCCT
LG1	7950000	2	2	AACCCT
LG1	7960000	3	3	AACCCT
LG1	7970000	2	2	AACCCT
LG1	7980000	1	2	AACCCT
LG1	7990000	4	4	AACCCT
LG1	8000000	2	1	AACCCT
LG1	8010000	1	2	AACCCT
LG1	8020000	4	4	AACCCT
LG1	8030000	3	0	AACCCT
LG1	8040000	2	1	AACCCT
LG1	8050000	3	0	AACCCT
LG1	8060000	0	3	AACCCT
LG1	8070000	0	1	AACCCT
LG1	8080000	2	6	AACCCT
LG1	8090000	2	0	AACCCT
LG1	8100000	1	1	AACCCT
LG1	8110000	1	2	AACCCT
LG1	8120000	6	2	AACCCT
LG1	8130000	1	2	AACCCT
LG1	8140000	2	2	AACCCT
LG1	8150000	2	0	AACCCT
LG1	8160000	0	0	AACCCT
LG1	8170000	2	4	AACCCT
LG1	8180000	1	3	AACCCT
LG1	8190000	1	4	AACCCT
LG1	8200000	0	2	AACCCT
LG1	8210000	2	2	AACCCT
LG1	8220000	0	4	AACCCT
LG1	8230000	2	2	AACCCT
LG1	8240000	1	4	AACCCT
LG1	8250000	2	3	AACCCT
LG1	8260000	1	1	AACCCT
LG1	8270000	2	3	AACCCT
LG1	8280000	3	1	AACCCT
LG1	8290000	2	2	AACCCT
LG1	8300000	2	5	AACCCT
LG1	8310000	0	5	AACCCT
LG1	8320000	2	2	AACCCT
LG1	8330000	1	1	AACCCT
LG1	8340000	1	2	AACCCT
LG1	8350000	2	0	AACCCT
LG1	8360000	2	1	AACCCT
LG1	8370000	1	1	AACCCT
LG1	8380000	0	4	AACCCT
LG1	8390000	5	2	AACCCT
LG1	8400000	2	3	AACCCT
LG1	8410000	2	1	AACCCT
LG1	8420000	2	4	AACCCT
LG1	8430000	1	1	AACCCT
LG1	8440000	1	1	AACCCT
LG1	8450000	3	3	AACCCT
LG1	8460000	1	3	AACCCT
LG1	8470000	1	0	AACCCT
LG1	8480000	2	0	AACCCT
LG1	8490000	3	4	AACCCT
LG1	8500000	2	2	AACCCT
LG1	8510000	5	2	AACCCT
LG1	8520000	1	3	AACCCT
LG1	8530000	4	4	AACCCT
LG1	8540000	4	1	AACCCT
LG1	8550000	3	1	AACCCT
LG1	8560000	0	0	AACCCT
LG1	8570000	3	1	AACCCT
LG1	8580000	1	1	AACCCT
LG1	8590000	2	1	AACCCT
LG1	8600000	2	1	AACCCT
LG1	8610000	2	2	AACCCT
LG1	8620000	3	4	AACCCT
LG1	8630000	4	0	AACCCT
LG1	8640000	4	1	AACCCT
LG1	8650000	1	2	AACCCT
LG1	8660000	4	2	AACCCT
LG1	8670000	2	4	AACCCT
LG1	8680000	2	3	AACCCT
LG1	8690000	2	2	AACCCT
LG1	8700000	0	1	AACCCT
LG1	8710000	3	0	AACCCT
LG1	8720000	1	0	AACCCT
LG1	8730000	2	3	AACCCT
LG1	8740000	2	5	AACCCT
LG1	8750000	1	1	AACCCT
LG1	8760000	6	3	AACCCT
LG1	8770000	3	2	AACCCT
LG1	8780000	2	1	AACCCT
LG1	8790000	1	2	AACCCT
LG1	8800000	0	1	AACCCT
LG1	8810000	7	0	AACCCT
LG1	8820000	1	0	AACCCT
LG1	8830000	0	3	AACCCT
LG1	8840000	1	0	AACCCT
LG1	8850000	0	1	AACCCT
LG1	8860000	1	2	AACCCT
LG1	8870000	0	3	AACCCT
LG1	8880000	1	4	AACCCT
LG1	8890000	2	2	AACCCT
LG1	8900000	1	1	AACCCT
LG1	8910000	0	1	AACCCT
LG1	8920000	1	4	AACCCT
LG1	8930000	4	3	AACCCT
LG1	8940000	6	5	AACCCT
LG1	8950000	1	0	AACCCT
LG1	8960000	1	1	AACCCT
LG1	8970000	2	2	AACCCT
LG1	8980000	2	2	AACCCT
LG1	8990000	2	4	AACCCT
LG1	9000000	2	0	AACCCT
LG1	9010000	1	2	AACCCT
LG1	9020000	4	1	AACCCT
LG1	9030000	4	2	AACCCT
LG1	9040000	1	1	AACCCT
LG1	9050000	3	2	AACCCT
LG1	9060000	1	1	AACCCT
LG1	9070000	1	2	AACCCT
LG1	9080000	2	1	AACCCT
LG1	9090000	3	0	AACCCT
LG1	9100000	5	1	AACCCT
LG1	9110000	0	4	AACCCT
LG1	9120000	0	1	AACCCT
LG1	9130000	2	1	AACCCT
LG1	9140000	2	3	AACCCT
LG1	9150000	0	0	AACCCT
LG1	9160000	4	0	AACCCT
LG1	9170000	2	5	AACCCT
LG1	9180000	7	2	AACCCT
LG1	9190000	1	0	AACCCT
LG1	9200000	1	2	AACCCT
LG1	9210000	0	3	AACCCT
LG1	9220000	1	2	AACCCT
LG1	9230000	2	1	AACCCT
LG1	9240000	2	0	AACCCT
LG1	9250000	1	3	AACCCT
LG1	9260000	1	3	AACCCT
LG1	9270000	2	5	AACCCT
LG1	9280000	4	1	AACCCT
LG1	9290000	3	2	AACCCT
LG1	9300000	2	1	AACCCT
LG1	9310000	3	1	AACCCT
LG1	9320000	1	2	AACCCT
LG1	9330000	2	0	AACCCT
LG1	9340000	4	3	AACCCT
LG1	9350000	3	1	AACCCT
LG1	9360000	2	0	AACCCT
LG1	9370000	0	1	AACCCT
LG1	9380000	1	3	AACCCT
LG1	9390000	2	4	AACCCT
LG1	9400000	2	1	AACCCT
LG1	9410000	3	1	AACCCT
LG1	9420000	1	2	AACCCT
LG1	9430000	0	0	AACCCT
LG1	9440000	2	2	AACCCT
LG1	9450000	4	1	AACCCT
LG1	9460000	3	1	AACCCT
LG1	9470000	1	1	AACCCT
LG1	9480000	0	3	AACCCT
LG1	9490000	1	1	AACCCT
LG1	9500000	2	1	AACCCT
LG1	9510000	2	0	AACCCT
LG1	9520000	1	2	AACCCT
LG1	9530000	1	0	AACCCT
LG1	9540000	3	2	AACCCT
LG1	9550000	2	0	AACCCT
LG1	9560000	0	1	AACCCT
LG1	9570000	0	1	AACCCT
LG1	9580000	1	1	AACCCT
LG1	9590000	0	0	AACCCT
LG1	9600000	3	0	AACCCT
LG1	9610000	1	5	AACCCT
LG1	9620000	4	0	AACCCT
LG1	9630000	3	1	AACCCT
LG1	9640000	3	2	AACCCT
LG1	9650000	4	1	AACCCT
LG1	9660000	5	2	AACCCT
LG1	9670000	6	3	AACCCT
LG1	9680000	2	2	AACCCT
LG1	9690000	4	5	AACCCT
LG1	9700000	4	1	AACCCT
LG1	9710000	2	1	AACCCT
LG1	9720000	0	3	AACCCT
LG1	9730000	0	3	AACCCT
LG1	9740000	2	5	AACCCT
LG1	9750000	4	0	AACCCT
LG1	9760000	0	3	AACCCT
LG1	9770000	0	4	AACCCT
LG1	9780000	0	1	AACCCT
LG1	9790000	4	1	AACCCT
LG1	9800000	1	1	AACCCT
LG1	9810000	5	4	AACCCT
LG1	9820000	1	6	AACCCT
LG1	9830000	2	1	AACCCT
LG1	9840000	2	4	AACCCT
LG1	9850000	3	1	AACCCT
LG1	9860000	4	3	AACCCT
LG1	9870000	4	2	AACCCT
LG1	9880000	2	1	AACCCT
LG1	9890000	4	8	AACCCT
LG1	9900000	1	9	AACCCT
LG1	9910000	2	1	AACCCT
LG1	9920000	2	2	AACCCT
LG1	9930000	1	4	AACCCT
LG1	9940000	3	2	AACCCT
LG1	9950000	2	5	AACCCT
LG1	9960000	1	2	AACCCT
LG1	9970000	2	5	AACCCT
LG1	9980000	1	0	AACCCT
LG1	9990000	3	0	AACCCT
LG1	10000000	0	2	AACCCT
LG1	10010000	3	2	AACCCT
LG1	10020000	1	2	AACCCT
LG1	10030000	2	3	AACCCT
LG1	10040000	1	0	AACCCT
LG1	10050000	1	3	AACCCT
LG1	10060000	1	3	AACCCT
LG1	10070000	1	4	AACCCT
LG1	10080000	3	2	AACCCT
LG1	10090000	1	1	AACCCT
LG1	10100000	2	1	AACCCT
LG1	10110000	5	4	AACCCT
LG1	10120000	2	0	AACCCT
LG1	10130000	0	3	AACCCT
LG1	10140000	3	6	AACCCT
LG1	10150000	2	2	AACCCT
LG1	10160000	4	1	AACCCT
LG1	10170000	3	4	AACCCT
LG1	10180000	2	4	AACCCT
LG1	10190000	2	1	AACCCT
LG1	10200000	2	1	AACCCT
LG1	10210000	1	3	AACCCT
LG1	10220000	0	2	AACCCT
LG1	10230000	2	1	AACCCT
LG1	10240000	1	3	AACCCT
LG1	10250000	3	7	AACCCT
LG1	10260000	3	1	AACCCT
LG1	10270000	4	4	AACCCT
LG1	10280000	7	1	AACCCT
LG1	10290000	3	3	AACCCT
LG1	10300000	3	2	AACCCT
LG1	10310000	3	4	AACCCT
LG1	10320000	2	3	AACCCT
LG1	10330000	1	2	AACCCT
LG1	10340000	2	0	AACCCT
LG1	10350000	3	1	AACCCT
LG1	10360000	2	2	AACCCT
LG1	10370000	1	5	AACCCT
LG1	10380000	2	0	AACCCT
LG1	10390000	3	1	AACCCT
LG1	10400000	1	3	AACCCT
LG1	10410000	1	7	AACCCT
LG1	10420000	3	2	AACCCT
LG1	10430000	2	4	AACCCT
LG1	10440000	3	4	AACCCT
LG1	10450000	4	4	AACCCT
LG1	10460000	0	2	AACCCT
LG1	10470000	3	1	AACCCT
LG1	10480000	3	3	AACCCT
LG1	10490000	3	2	AACCCT
LG1	10500000	3	1	AACCCT
LG1	10510000	1	1	AACCCT
LG1	10520000	1	2	AACCCT
LG1	10530000	1	1	AACCCT
LG1	10540000	0	4	AACCCT
LG1	10550000	2	3	AACCCT
LG1	10560000	2	2	AACCCT
LG1	10570000	0	3	AACCCT
LG1	10580000	1	2	AACCCT
LG1	10590000	4	1	AACCCT
LG1	10600000	2	2	AACCCT
LG1	10610000	2	3	AACCCT
LG1	10620000	2	4	AACCCT
LG1	10630000	0	1	AACCCT
LG1	10640000	3	1	AACCCT
LG1	10650000	3	4	AACCCT
LG1	10660000	4	1	AACCCT
LG1	10670000	3	1	AACCCT
LG1	10680000	4	6	AACCCT
LG1	10690000	1	2	AACCCT
LG1	10700000	5	4	AACCCT
LG1	10710000	1	2	AACCCT
LG1	10720000	5	1	AACCCT
LG1	10730000	2	3	AACCCT
LG1	10740000	1	1	AACCCT
LG1	10750000	3	2	AACCCT
LG1	10760000	3	3	AACCCT
LG1	10770000	3	4	AACCCT
LG1	10780000	5	0	AACCCT
LG1	10790000	2	2	AACCCT
LG1	10800000	2	0	AACCCT
LG1	10810000	3	2	AACCCT
LG1	10820000	3	4	AACCCT
LG1	10830000	1	0	AACCCT
LG1	10840000	1	1	AACCCT
LG1	10850000	0	2	AACCCT
LG1	10860000	1	1	AACCCT
LG1	10870000	0	1	AACCCT
LG1	10880000	1	3	AACCCT
LG1	10890000	0	2	AACCCT
LG1	10900000	0	2	AACCCT
LG1	10910000	2	4	AACCCT
LG1	10920000	3	6	AACCCT
LG1	10930000	2	1	AACCCT
LG1	10940000	5	3	AACCCT
LG1	10950000	3	7	AACCCT
LG1	10960000	2	1	AACCCT
LG1	10970000	3	2	AACCCT
LG1	10980000	2	2	AACCCT
LG1	10990000	3	3	AACCCT
LG1	11000000	5	3	AACCCT
LG1	11010000	1	2	AACCCT
LG1	11020000	5	4	AACCCT
LG1	11030000	3	1	AACCCT
LG1	11040000	5	3	AACCCT
LG1	11050000	2	2	AACCCT
LG1	11060000	3	2	AACCCT
LG1	11070000	1	1	AACCCT
LG1	11080000	0	3	AACCCT
LG1	11090000	1	5	AACCCT
LG1	11100000	3	5	AACCCT
LG1	11110000	1	4	AACCCT
LG1	11120000	2	1	AACCCT
LG1	11130000	1	1	AACCCT
LG1	11140000	0	2	AACCCT
LG1	11150000	4	2	AACCCT
LG1	11160000	4	1	AACCCT
LG1	11170000	1	1	AACCCT
LG1	11180000	2	3	AACCCT
LG1	11190000	2	0	AACCCT
LG1	11200000	2	1	AACCCT
LG1	11210000	3	2	AACCCT
LG1	11220000	3	1	AACCCT
LG1	11230000	3	1	AACCCT
LG1	11240000	3	0	AACCCT
LG1	11250000	2	2	AACCCT
LG1	11260000	4	2	AACCCT
LG1	11270000	3	1	AACCCT
LG1	11280000	2	1	AACCCT
LG1	11290000	4	0	AACCCT
LG1	11300000	3	0	AACCCT
LG1	11310000	5	2	AACCCT
LG1	11320000	2	0	AACCCT
LG1	11330000	4	3	AACCCT
LG1	11340000	1	2	AACCCT
LG1	11350000	3	3	AACCCT
LG1	11360000	2	1	AACCCT
LG1	11370000	1	5	AACCCT
LG1	11380000	1	1	AACCCT
LG1	11390000	1	1	AACCCT
LG1	11400000	2	1	AACCCT
LG1	11410000	3	1	AACCCT
LG1	11420000	0	2	AACCCT
LG1	11430000	3	3	AACCCT
LG1	11440000	1	3	AACCCT
LG1	11450000	3	1	AACCCT
LG1	11460000	0	3	AACCCT
LG1	11470000	2	1	AACCCT
LG1	11480000	1	1	AACCCT
LG1	11490000	3	0	AACCCT
LG1	11500000	2	3	AACCCT
LG1	11510000	1	1	AACCCT
LG1	11520000	1	1	AACCCT
LG1	11530000	2	3	AACCCT
LG1	11540000	2	1	AACCCT
LG1	11550000	2	3	AACCCT
LG1	11560000	0	2	AACCCT
LG1	11570000	4	3	AACCCT
LG1	11580000	1	1	AACCCT
LG1	11590000	1	1	AACCCT
LG1	11600000	4	0	AACCCT
LG1	11610000	3	2	AACCCT
LG1	11620000	0	2	AACCCT
LG1	11630000	3	2	AACCCT
LG1	11640000	4	2	AACCCT
LG1	11650000	1	0	AACCCT
LG1	11660000	1	3	AACCCT
LG1	11670000	3	0	AACCCT
LG1	11680000	2	3	AACCCT
LG1	11690000	3	4	AACCCT
LG1	11700000	1	0	AACCCT
LG1	11710000	2	2	AACCCT
LG1	11720000	3	3	AACCCT
LG1	11730000	5	4	AACCCT
LG1	11740000	4	0	AACCCT
LG1	11750000	1	2	AACCCT
LG1	11760000	0	2	AACCCT
LG1	11770000	3	4	AACCCT
LG1	11780000	1	0	AACCCT
LG1	11790000	3	3	AACCCT
LG1	11800000	2	4	AACCCT
LG1	11810000	1	3	AACCCT
LG1	11820000	0	0	AACCCT
LG1	11830000	5	1	AACCCT
LG1	11840000	3	1	AACCCT
LG1	11850000	1	2	AACCCT
LG1	11860000	5	5	AACCCT
LG1	11870000	0	3	AACCCT
LG1	11880000	3	3	AACCCT
LG1	11890000	2	4	AACCCT
LG1	11900000	1	3	AACCCT
LG1	11910000	1	2	AACCCT
LG1	11920000	1	2	AACCCT
LG1	11930000	0	2	AACCCT
LG1	11940000	3	2	AACCCT
LG1	11950000	3	0	AACCCT
LG1	11960000	4	0	AACCCT
LG1	11970000	2	3	AACCCT
LG1	11980000	2	1	AACCCT
LG1	11990000	3	1	AACCCT
LG1	12000000	2	1	AACCCT
LG1	12010000	1	2	AACCCT
LG1	12020000	5	3	AACCCT
LG1	12030000	3	2	AACCCT
LG1	12040000	2	2	AACCCT
LG1	12050000	1	2	AACCCT
LG1	12060000	2	0	AACCCT
LG1	12070000	1	0	AACCCT
LG1	12080000	2	0	AACCCT
LG1	12090000	0	0	AACCCT
LG1	12100000	2	3	AACCCT
LG1	12110000	4	0	AACCCT
LG1	12120000	4	2	AACCCT
LG1	12130000	3	2	AACCCT
LG1	12140000	3	4	AACCCT
LG1	12150000	4	6	AACCCT
LG1	12160000	3	0	AACCCT
LG1	12170000	4	3	AACCCT
LG1	12180000	3	3	AACCCT
LG1	12190000	3	2	AACCCT
LG1	12200000	6	1	AACCCT
LG1	12210000	0	4	AACCCT
LG1	12220000	3	7	AACCCT
LG1	12230000	2	3	AACCCT
LG1	12240000	2	1	AACCCT
LG1	12250000	3	2	AACCCT
LG1	12260000	4	1	AACCCT
LG1	12270000	1	2	AACCCT
LG1	12280000	2	3	AACCCT
LG1	12290000	1	2	AACCCT
LG1	12300000	1	3	AACCCT
LG1	12310000	2	1	AACCCT
LG1	12320000	2	7	AACCCT
LG1	12330000	0	2	AACCCT
LG1	12340000	3	4	AACCCT
LG1	12350000	2	4	AACCCT
LG1	12360000	3	1	AACCCT
LG1	12370000	3	0	AACCCT
LG1	12380000	2	0	AACCCT
LG1	12390000	1	2	AACCCT
LG1	12400000	1	1	AACCCT
LG1	12410000	3	1	AACCCT
LG1	12420000	0	4	AACCCT
LG1	12430000	1	0	AACCCT
LG1	12440000	2	1	AACCCT
LG1	12450000	2	2	AACCCT
LG1	12460000	4	0	AACCCT
LG1	12470000	4	3	AACCCT
LG1	12480000	2	2	AACCCT
LG1	12490000	1	3	AACCCT
LG1	12500000	1	6	AACCCT
LG1	12510000	1	0	AACCCT
LG1	12520000	2	0	AACCCT
LG1	12530000	3	3	AACCCT
LG1	12540000	3	1	AACCCT
LG1	12550000	2	1	AACCCT
LG1	12560000	1	2	AACCCT
LG1	12570000	1	1	AACCCT
LG1	12580000	2	2	AACCCT
LG1	12590000	1	1	AACCCT
LG1	12600000	0	4	AACCCT
LG1	12610000	4	3	AACCCT
LG1	12620000	2	2	AACCCT
LG1	12630000	0	3	AACCCT
LG1	12640000	2	2	AACCCT
LG1	12650000	0	1	AACCCT
LG1	12660000	4	1	AACCCT
LG1	12670000	2	1	AACCCT
LG1	12680000	1	2	AACCCT
LG1	12690000	1	2	AACCCT
LG1	12700000	0	1	AACCCT
LG1	12710000	4	3	AACCCT
LG1	12720000	3	2	AACCCT
LG1	12730000	1	1	AACCCT
LG1	12740000	5	2	AACCCT
LG1	12750000	0	2	AACCCT
LG1	12760000	1	1	AACCCT
LG1	12770000	2	2	AACCCT
LG1	12780000	1	0	AACCCT
LG1	12790000	2	0	AACCCT
LG1	12800000	5	2	AACCCT
LG1	12810000	3	4	AACCCT
LG1	12820000	1	1	AACCCT
LG1	12830000	2	2	AACCCT
LG1	12840000	2	0	AACCCT
LG1	12850000	0	5	AACCCT
LG1	12860000	1	3	AACCCT
LG1	12870000	1	0	AACCCT
LG1	12880000	2	5	AACCCT
LG1	12890000	1	0	AACCCT
LG1	12900000	4	1	AACCCT
LG1	12910000	1	2	AACCCT
LG1	12920000	1	1	AACCCT
LG1	12930000	2	1	AACCCT
LG1	12940000	3	4	AACCCT
LG1	12950000	2	1	AACCCT
LG1	12960000	1	0	AACCCT
LG1	12970000	2	2	AACCCT
LG1	12980000	6	0	AACCCT
LG1	12990000	3	0	AACCCT
LG1	13000000	2	1	AACCCT
LG1	13010000	2	2	AACCCT
LG1	13020000	2	3	AACCCT
LG1	13030000	1	1	AACCCT
LG1	13040000	4	1	AACCCT
LG1	13050000	2	3	AACCCT
LG1	13060000	3	2	AACCCT
LG1	13070000	1	4	AACCCT
LG1	13080000	3	3	AACCCT
LG1	13090000	1	2	AACCCT
LG1	13100000	4	6	AACCCT
LG1	13110000	3	4	AACCCT
LG1	13120000	0	7	AACCCT
LG1	13130000	0	2	AACCCT
LG1	13140000	2	2	AACCCT
LG1	13150000	0	1	AACCCT
LG1	13160000	2	0	AACCCT
LG1	13170000	1	2	AACCCT
LG1	13180000	3	3	AACCCT
LG1	13190000	4	0	AACCCT
LG1	13200000	1	4	AACCCT
LG1	13210000	2	2	AACCCT
LG1	13220000	1	3	AACCCT
LG1	13230000	4	0	AACCCT
LG1	13240000	4	1	AACCCT
LG1	13250000	1	3	AACCCT
LG1	13260000	3	2	AACCCT
LG1	13270000	1	0	AACCCT
LG1	13280000	0	3	AACCCT
LG1	13290000	4	3	AACCCT
LG1	13300000	1	2	AACCCT
LG1	13310000	2	1	AACCCT
LG1	13320000	2	3	AACCCT
LG1	13330000	1	2	AACCCT
LG1	13340000	3	2	AACCCT
LG1	13350000	3	5	AACCCT
LG1	13360000	4	5	AACCCT
LG1	13370000	4	3	AACCCT
LG1	13380000	3	4	AACCCT
LG1	13390000	0	4	AACCCT
LG1	13400000	1	4	AACCCT
LG1	13410000	2	2	AACCCT
LG1	13420000	2	3	AACCCT
LG1	13430000	2	3	AACCCT
LG1	13440000	3	1	AACCCT
LG1	13450000	0	2	AACCCT
LG1	13460000	1	1	AACCCT
LG1	13470000	2	3	AACCCT
LG1	13480000	0	2	AACCCT
LG1	13490000	5	1	AACCCT
LG1	13500000	3	2	AACCCT
LG1	13510000	2	0	AACCCT
LG1	13520000	1	2	AACCCT
LG1	13530000	0	4	AACCCT
LG1	13540000	2	3	AACCCT
LG1	13550000	0	2	AACCCT
LG1	13560000	0	2	AACCCT
LG1	13570000	2	1	AACCCT
LG1	13580000	5	3	AACCCT
LG1	13590000	4	2	AACCCT
LG1	13600000	3	1	AACCCT
LG1	13610000	2	3	AACCCT
LG1	13620000	0	0	AACCCT
LG1	13630000	3	2	AACCCT
LG1	13640000	0	1	AACCCT
LG1	13650000	1	3	AACCCT
LG1	13660000	1	4	AACCCT
LG1	13670000	2	1	AACCCT
LG1	13680000	1	2	AACCCT
LG1	13690000	2	2	AACCCT
LG1	13700000	4	4	AACCCT
LG1	13710000	2	5	AACCCT
LG1	13720000	4	4	AACCCT
LG1	13730000	0	1	AACCCT
LG1	13740000	3	1	AACCCT
LG1	13750000	1	0	AACCCT
LG1	13760000	1	1	AACCCT
LG1	13770000	1	1	AACCCT
LG1	13780000	2	3	AACCCT
LG1	13790000	1	1	AACCCT
LG1	13800000	3	3	AACCCT
LG1	13810000	2	2	AACCCT
LG1	13820000	1	1	AACCCT
LG1	13830000	1	2	AACCCT
LG1	13840000	2	1	AACCCT
LG1	13850000	0	4	AACCCT
LG1	13860000	2	2	AACCCT
LG1	13870000	2	6	AACCCT
LG1	13880000	2	2	AACCCT
LG1	13890000	5	3	AACCCT
LG1	13900000	1	2	AACCCT
LG1	13910000	4	3	AACCCT
LG1	13920000	4	3	AACCCT
LG1	13930000	1	1	AACCCT
LG1	13940000	0	2	AACCCT
LG1	13950000	4	3	AACCCT
LG1	13960000	3	0	AACCCT
LG1	13970000	4	5	AACCCT
LG1	13980000	0	4	AACCCT
LG1	13990000	1	6	AACCCT
LG1	14000000	1	4	AACCCT
LG1	14010000	1	3	AACCCT
LG1	14020000	1	2	AACCCT
LG1	14030000	2	2	AACCCT
LG1	14040000	0	2	AACCCT
LG1	14050000	3	1	AACCCT
LG1	14060000	2	2	AACCCT
LG1	14070000	2	1	AACCCT
LG1	14080000	1	1	AACCCT
LG1	14090000	1	1	AACCCT
LG1	14100000	1	1	AACCCT
LG1	14110000	3	2	AACCCT
LG1	14120000	2	4	AACCCT
LG1	14130000	1	2	AACCCT
LG1	14140000	1	4	AACCCT
LG1	14150000	4	1	AACCCT
LG1	14160000	1	2	AACCCT
LG1	14170000	1	3	AACCCT
LG1	14180000	0	1	AACCCT
LG1	14190000	7	0	AACCCT
LG1	14200000	3	2	AACCCT
LG1	14210000	1	1	AACCCT
LG1	14220000	3	3	AACCCT
LG1	14230000	2	1	AACCCT
LG1	14240000	2	2	AACCCT
LG1	14250000	3	7	AACCCT
LG1	14260000	4	3	AACCCT
LG1	14270000	2	1	AACCCT
LG1	14280000	2	1	AACCCT
LG1	14290000	0	2	AACCCT
LG1	14300000	0	1	AACCCT
LG1	14310000	2	2	AACCCT
LG1	14320000	2	1	AACCCT
LG1	14330000	2	3	AACCCT
LG1	14340000	3	3	AACCCT
LG1	14350000	1	1	AACCCT
LG1	14360000	1	3	AACCCT
LG1	14370000	4	3	AACCCT
LG1	14380000	1	3	AACCCT
LG1	14390000	3	4	AACCCT
LG1	14400000	5	2	AACCCT
LG1	14410000	2	4	AACCCT
LG1	14420000	2	2	AACCCT
LG1	14430000	2	3	AACCCT
LG1	14440000	3	1	AACCCT
LG1	14450000	6	1	AACCCT
LG1	14460000	0	3	AACCCT
LG1	14470000	0	5	AACCCT
LG1	14480000	1	2	AACCCT
LG1	14490000	2	1	AACCCT
LG1	14500000	1	1	AACCCT
LG1	14510000	2	1	AACCCT
LG1	14520000	0	2	AACCCT
LG1	14530000	3	2	AACCCT
LG1	14540000	1	0	AACCCT
LG1	14550000	1	3	AACCCT
LG1	14560000	1	4	AACCCT
LG1	14570000	0	3	AACCCT
LG1	14580000	4	1	AACCCT
LG1	14590000	1	1	AACCCT
LG1	14600000	3	2	AACCCT
LG1	14610000	2	1	AACCCT
LG1	14620000	4	0	AACCCT
LG1	14630000	3	4	AACCCT
LG1	14640000	1	3	AACCCT
LG1	14650000	2	0	AACCCT
LG1	14660000	5	2	AACCCT
LG1	14670000	2	2	AACCCT
LG1	14680000	1	3	AACCCT
LG1	14690000	1	3	AACCCT
LG1	14700000	2	3	AACCCT
LG1	14710000	0	1	AACCCT
LG1	14720000	0	1	AACCCT
LG1	14730000	1	2	AACCCT
LG1	14740000	1	1	AACCCT
LG1	14750000	2	0	AACCCT
LG1	14760000	2	3	AACCCT
LG1	14770000	4	2	AACCCT
LG1	14780000	3	2	AACCCT
LG1	14790000	3	0	AACCCT
LG1	14800000	3	1	AACCCT
LG1	14810000	5	3	AACCCT
LG1	14820000	1	2	AACCCT
LG1	14830000	6	2	AACCCT
LG1	14840000	3	2	AACCCT
LG1	14850000	2	1	AACCCT
LG1	14860000	1	1	AACCCT
LG1	14870000	1	3	AACCCT
LG1	14880000	0	3	AACCCT
LG1	14890000	3	2	AACCCT
LG1	14900000	0	2	AACCCT
LG1	14910000	4	3	AACCCT
LG1	14920000	2	1	AACCCT
LG1	14930000	2	2	AACCCT
LG1	14940000	5	1	AACCCT
LG1	14950000	1	1	AACCCT
LG1	14960000	2	4	AACCCT
LG1	14970000	3	3	AACCCT
LG1	14980000	5	2	AACCCT
LG1	14990000	3	1	AACCCT
LG1	15000000	1	1	AACCCT
LG1	15010000	4	2	AACCCT
LG1	15020000	2	0	AACCCT
LG1	15030000	3	0	AACCCT
LG1	15040000	5	1	AACCCT
LG1	15050000	2	0	AACCCT
LG1	15060000	2	2	AACCCT
LG1	15070000	1	3	AACCCT
LG1	15080000	4	2	AACCCT
LG1	15090000	6	3	AACCCT
LG1	15100000	4	4	AACCCT
LG1	15110000	3	3	AACCCT
LG1	15120000	2	1	AACCCT
LG1	15130000	5	1	AACCCT
LG1	15140000	1	4	AACCCT
LG1	15150000	2	5	AACCCT
LG1	15160000	2	2	AACCCT
LG1	15170000	1	2	AACCCT
LG1	15180000	3	1	AACCCT
LG1	15190000	0	1	AACCCT
LG1	15200000	4	3	AACCCT
LG1	15210000	1	2	AACCCT
LG1	15220000	2	4	AACCCT
LG1	15230000	2	2	AACCCT
LG1	15240000	1	2	AACCCT
LG1	15250000	3	1	AACCCT
LG1	15260000	1	0	AACCCT
LG1	15270000	1	1	AACCCT
LG1	15280000	2	1	AACCCT
LG1	15290000	1	3	AACCCT
LG1	15300000	4	2	AACCCT
LG1	15310000	5	0	AACCCT
LG1	15320000	0	4	AACCCT
LG1	15330000	2	0	AACCCT
LG1	15340000	4	2	AACCCT
LG1	15350000	2	2	AACCCT
LG1	15360000	4	4	AACCCT
LG1	15370000	0	1	AACCCT
LG1	15380000	1	2	AACCCT
LG1	15390000	3	1	AACCCT
LG1	15400000	5	1	AACCCT
LG1	15410000	4	1	AACCCT
LG1	15420000	5	0	AACCCT
LG1	15430000	1	1	AACCCT
LG1	15440000	0	2	AACCCT
LG1	15450000	0	2	AACCCT
LG1	15460000	0	3	AACCCT
LG1	15470000	3	0	AACCCT
LG1	15480000	2	0	AACCCT
LG1	15490000	5	6	AACCCT
LG1	15500000	2	3	AACCCT
LG1	15510000	2	4	AACCCT
LG1	15520000	3	2	AACCCT
LG1	15530000	3	1	AACCCT
LG1	15540000	6	5	AACCCT
LG1	15550000	2	1	AACCCT
LG1	15560000	0	3	AACCCT
LG1	15570000	1	6	AACCCT
LG1	15580000	6	2	AACCCT
LG1	15590000	2	1	AACCCT
LG1	15600000	0	4	AACCCT
LG1	15610000	3	4	AACCCT
LG1	15620000	3	1	AACCCT
LG1	15630000	1	1	AACCCT
LG1	15640000	1	0	AACCCT
LG1	15650000	2	0	AACCCT
LG1	15660000	3	9	AACCCT
LG1	15670000	6	1	AACCCT
LG1	15680000	1	2	AACCCT
LG1	15690000	2	3	AACCCT
LG1	15700000	1	2	AACCCT
LG1	15710000	1	4	AACCCT
LG1	15720000	2	2	AACCCT
LG1	15730000	4	3	AACCCT
LG1	15740000	1	1	AACCCT
LG1	15750000	2	2	AACCCT
LG1	15760000	0	2	AACCCT
LG1	15770000	2	1	AACCCT
LG1	15780000	5	5	AACCCT
LG1	15790000	1	2	AACCCT
LG1	15800000	1	1	AACCCT
LG1	15810000	5	3	AACCCT
LG1	15820000	5	2	AACCCT
LG1	15830000	2	1	AACCCT
LG1	15840000	4	1	AACCCT
LG1	15850000	3	2	AACCCT
LG1	15860000	6	3	AACCCT
LG1	15870000	2	6	AACCCT
LG1	15880000	3	1	AACCCT
LG1	15890000	3	2	AACCCT
LG1	15900000	2	4	AACCCT
LG1	15910000	2	3	AACCCT
LG1	15920000	5	3	AACCCT
LG1	15930000	2	4	AACCCT
LG1	15940000	1	3	AACCCT
LG1	15950000	2	0	AACCCT
LG1	15960000	1	3	AACCCT
LG1	15970000	2	1	AACCCT
LG1	15980000	6	1	AACCCT
LG1	15990000	3	0	AACCCT
LG1	16000000	1	0	AACCCT
LG1	16010000	2	1	AACCCT
LG1	16020000	1	2	AACCCT
LG1	16030000	1	4	AACCCT
LG1	16040000	4	1	AACCCT
LG1	16050000	2	1	AACCCT
LG1	16060000	1	2	AACCCT
LG1	16070000	2	0	AACCCT
LG1	16080000	4	2	AACCCT
LG1	16090000	2	3	AACCCT
LG1	16100000	2	3	AACCCT
LG1	16110000	4	0	AACCCT
LG1	16120000	2	2	AACCCT
LG1	16130000	3	3	AACCCT
LG1	16140000	3	2	AACCCT
LG1	16150000	2	2	AACCCT
LG1	16160000	4	2	AACCCT
LG1	16170000	1	0	AACCCT
LG1	16180000	2	1	AACCCT
LG1	16190000	2	0	AACCCT
LG1	16200000	3	3	AACCCT
LG1	16210000	4	5	AACCCT
LG1	16220000	2	2	AACCCT
LG1	16230000	5	1	AACCCT
LG1	16240000	5	3	AACCCT
LG1	16250000	2	5	AACCCT
LG1	16260000	2	3	AACCCT
LG1	16270000	1	3	AACCCT
LG1	16280000	2	1	AACCCT
LG1	16290000	4	1	AACCCT
LG1	16300000	0	3	AACCCT
LG1	16310000	3	3	AACCCT
LG1	16320000	1	0	AACCCT
LG1	16330000	0	2	AACCCT
LG1	16340000	1	0	AACCCT
LG1	16350000	1	1	AACCCT
LG1	16360000	1	1	AACCCT
LG1	16370000	1	1	AACCCT
LG1	16380000	0	4	AACCCT
LG1	16390000	2	1	AACCCT
LG1	16400000	1	1	AACCCT
LG1	16410000	2	1	AACCCT
LG1	16420000	5	1	AACCCT
LG1	16430000	5	1	AACCCT
LG1	16440000	2	2	AACCCT
LG1	16450000	5	1	AACCCT
LG1	16460000	1	0	AACCCT
LG1	16470000	3	2	AACCCT
LG1	16480000	3	6	AACCCT
LG1	16490000	4	0	AACCCT
LG1	16500000	1	3	AACCCT
LG1	16510000	2	2	AACCCT
LG1	16520000	3	0	AACCCT
LG1	16530000	4	1	AACCCT
LG1	16540000	3	4	AACCCT
LG1	16550000	2	1	AACCCT
LG1	16560000	3	2	AACCCT
LG1	16570000	4	3	AACCCT
LG1	16580000	1	3	AACCCT
LG1	16590000	2	3	AACCCT
LG1	16600000	2	2	AACCCT
LG1	16610000	1	1	AACCCT
LG1	16620000	2	2	AACCCT
LG1	16630000	7	4	AACCCT
LG1	16640000	2	1	AACCCT
LG1	16650000	1	1	AACCCT
LG1	16660000	2	1	AACCCT
LG1	16670000	2	0	AACCCT
LG1	16680000	5	3	AACCCT
LG1	16690000	3	3	AACCCT
LG1	16700000	4	5	AACCCT
LG1	16710000	1	1	AACCCT
LG1	16720000	5	3	AACCCT
LG1	16730000	2	0	AACCCT
LG1	16740000	0	3	AACCCT
LG1	16750000	2	1	AACCCT
LG1	16760000	2	1	AACCCT
LG1	16770000	2	2	AACCCT
LG1	16780000	2	5	AACCCT
LG1	16790000	1	2	AACCCT
LG1	16800000	2	4	AACCCT
LG1	16810000	3	0	AACCCT
LG1	16820000	0	1	AACCCT
LG1	16830000	1	3	AACCCT
LG1	16840000	1	3	AACCCT
LG1	16850000	3	6	AACCCT
LG1	16860000	2	3	AACCCT
LG1	16870000	2	3	AACCCT
LG1	16880000	2	1	AACCCT
LG1	16890000	2	5	AACCCT
LG1	16900000	0	1	AACCCT
LG1	16910000	0	1	AACCCT
LG1	16920000	0	2	AACCCT
LG1	16930000	3	0	AACCCT
LG1	16940000	2	3	AACCCT
LG1	16950000	2	3	AACCCT
LG1	16960000	2	2	AACCCT
LG1	16970000	2	1	AACCCT
LG1	16980000	4	1	AACCCT
LG1	16990000	2	1	AACCCT
LG1	17000000	1	1	AACCCT
LG1	17010000	2	2	AACCCT
LG1	17020000	5	2	AACCCT
LG1	17030000	2	2	AACCCT
LG1	17040000	2	3	AACCCT
LG1	17050000	2	0	AACCCT
LG1	17060000	2	0	AACCCT
LG1	17070000	1	4	AACCCT
LG1	17080000	4	1	AACCCT
LG1	17090000	3	2	AACCCT
LG1	17100000	3	2	AACCCT
LG1	17110000	2	2	AACCCT
LG1	17120000	3	3	AACCCT
LG1	17130000	1	3	AACCCT
LG1	17140000	1	3	AACCCT
LG1	17150000	2	3	AACCCT
LG1	17160000	4	1	AACCCT
LG1	17170000	2	10	AACCCT
LG1	17180000	2	3	AACCCT
LG1	17190000	4	2	AACCCT
LG1	17200000	1	3	AACCCT
LG1	17210000	3	2	AACCCT
LG1	17220000	2	1	AACCCT
LG1	17230000	3	0	AACCCT
LG1	17240000	2	1	AACCCT
LG1	17250000	0	0	AACCCT
LG1	17260000	0	1	AACCCT
LG1	17270000	2	1	AACCCT
LG1	17280000	0	0	AACCCT
LG1	17290000	0	2	AACCCT
LG1	17300000	2	2	AACCCT
LG1	17310000	4	3	AACCCT
LG1	17320000	4	2	AACCCT
LG1	17330000	1	3	AACCCT
LG1	17340000	0	2	AACCCT
LG1	17350000	1	1	AACCCT
LG1	17360000	4	3	AACCCT
LG1	17370000	5	1	AACCCT
LG1	17380000	1	1	AACCCT
LG1	17390000	3	2	AACCCT
LG1	17400000	4	3	AACCCT
LG1	17410000	1	1	AACCCT
LG1	17420000	1	2	AACCCT
LG1	17430000	2	3	AACCCT
LG1	17440000	4	3	AACCCT
LG1	17450000	2	2	AACCCT
LG1	17460000	1	1	AACCCT
LG1	17470000	2	1	AACCCT
LG1	17480000	2	3	AACCCT
LG1	17490000	3	1	AACCCT
LG1	17500000	1	2	AACCCT
LG1	17510000	4	5	AACCCT
LG1	17520000	1	2	AACCCT
LG1	17530000	1	3	AACCCT
LG1	17540000	3	3	AACCCT
LG1	17550000	1	4	AACCCT
LG1	17560000	4	2	AACCCT
LG1	17570000	2	4	AACCCT
LG1	17580000	0	3	AACCCT
LG1	17590000	2	3	AACCCT
LG1	17600000	6	3	AACCCT
LG1	17610000	4	1	AACCCT
LG1	17620000	4	0	AACCCT
LG1	17630000	1	8	AACCCT
LG1	17640000	2	3	AACCCT
LG1	17650000	0	4	AACCCT
LG1	17660000	3	0	AACCCT
LG1	17670000	1	1	AACCCT
LG1	17680000	3	2	AACCCT
LG1	17690000	2	1	AACCCT
LG1	17700000	2	2	AACCCT
LG1	17710000	2	0	AACCCT
LG1	17720000	6	0	AACCCT
LG1	17730000	3	3	AACCCT
LG1	17740000	2	4	AACCCT
LG1	17750000	0	2	AACCCT
LG1	17760000	1	3	AACCCT
LG1	17770000	3	1	AACCCT
LG1	17780000	1	5	AACCCT
LG1	17790000	2	5	AACCCT
LG1	17800000	1	1	AACCCT
LG1	17810000	2	1	AACCCT
LG1	17820000	3	3	AACCCT
LG1	17830000	2	1	AACCCT
LG1	17840000	0	2	AACCCT
LG1	17850000	1	3	AACCCT
LG1	17860000	2	1	AACCCT
LG1	17870000	5	4	AACCCT
LG1	17880000	1	0	AACCCT
LG1	17890000	2	0	AACCCT
LG1	17900000	2	2	AACCCT
LG1	17910000	2	1	AACCCT
LG1	17920000	1	0	AACCCT
LG1	17930000	0	3	AACCCT
LG1	17940000	1	1	AACCCT
LG1	17950000	1	2	AACCCT
LG1	17960000	1	3	AACCCT
LG1	17970000	1	0	AACCCT
LG1	17980000	4	1	AACCCT
LG1	17990000	4	1	AACCCT
LG1	18000000	3	3	AACCCT
LG1	18010000	0	1	AACCCT
LG1	18020000	2	5	AACCCT
LG1	18030000	1	2	AACCCT
LG1	18040000	2	2	AACCCT
LG1	18050000	3	2	AACCCT
LG1	18060000	4	4	AACCCT
LG1	18070000	3	2	AACCCT
LG1	18080000	1	3	AACCCT
LG1	18090000	3	2	AACCCT
LG1	18100000	2	3	AACCCT
LG1	18110000	2	3	AACCCT
LG1	18120000	2	1	AACCCT
LG1	18130000	3	1	AACCCT
LG1	18140000	3	1	AACCCT
LG1	18150000	3	2	AACCCT
LG1	18160000	2	0	AACCCT
LG1	18170000	1	1	AACCCT
LG1	18180000	5	0	AACCCT
LG1	18190000	4	1	AACCCT
LG1	18200000	1	2	AACCCT
LG1	18210000	1	3	AACCCT
LG1	18220000	0	2	AACCCT
LG1	18230000	1	1	AACCCT
LG1	18240000	2	2	AACCCT
LG1	18250000	0	5	AACCCT
LG1	18260000	1	0	AACCCT
LG1	18270000	8	3	AACCCT
LG1	18280000	1	1	AACCCT
LG1	18290000	3	0	AACCCT
LG1	18300000	2	2	AACCCT
LG1	18310000	3	3	AACCCT
LG1	18320000	2	0	AACCCT
LG1	18330000	2	2	AACCCT
LG1	18340000	3	2	AACCCT
LG1	18350000	1	2	AACCCT
LG1	18360000	5	4	AACCCT
LG1	18370000	4	2	AACCCT
LG1	18380000	3	4	AACCCT
LG1	18390000	3	3	AACCCT
LG1	18400000	1	3	AACCCT
LG1	18410000	1	1	AACCCT
LG1	18420000	2	1	AACCCT
LG1	18430000	2	3	AACCCT
LG1	18440000	0	4	AACCCT
LG1	18450000	1	3	AACCCT
LG1	18460000	0	1	AACCCT
LG1	18470000	4	1	AACCCT
LG1	18480000	1	3	AACCCT
LG1	18490000	2	3	AACCCT
LG1	18500000	2	1	AACCCT
LG1	18510000	1	2	AACCCT
LG1	18520000	0	5	AACCCT
LG1	18530000	2	1	AACCCT
LG1	18540000	2	1	AACCCT
LG1	18550000	1	1	AACCCT
LG1	18560000	3	4	AACCCT
LG1	18570000	4	3	AACCCT
LG1	18580000	2	4	AACCCT
LG1	18590000	2	0	AACCCT
LG1	18600000	1	6	AACCCT
LG1	18610000	4	2	AACCCT
LG1	18620000	4	1	AACCCT
LG1	18630000	1	2	AACCCT
LG1	18640000	1	7	AACCCT
LG1	18650000	3	2	AACCCT
LG1	18660000	1	1	AACCCT
LG1	18670000	4	4	AACCCT
LG1	18680000	1	3	AACCCT
LG1	18690000	3	1	AACCCT
LG1	18700000	1	3	AACCCT
LG1	18710000	5	4	AACCCT
LG1	18720000	3	3	AACCCT
LG1	18730000	3	1	AACCCT
LG1	18740000	1	0	AACCCT
LG1	18750000	7	0	AACCCT
LG1	18760000	2	5	AACCCT
LG1	18770000	3	6	AACCCT
LG1	18780000	3	3	AACCCT
LG1	18790000	2	1	AACCCT
LG1	18800000	0	2	AACCCT
LG1	18810000	5	4	AACCCT
LG1	18820000	2	0	AACCCT
LG1	18830000	3	1	AACCCT
LG1	18840000	0	1	AACCCT
LG1	18850000	1	4	AACCCT
LG1	18860000	3	4	AACCCT
LG1	18870000	2	2	AACCCT
LG1	18880000	1	0	AACCCT
LG1	18890000	1	4	AACCCT
LG1	18900000	0	3	AACCCT
LG1	18910000	0	4	AACCCT
LG1	18920000	1	1	AACCCT
LG1	18930000	3	0	AACCCT
LG1	18940000	2	0	AACCCT
LG1	18950000	2	1	AACCCT
LG1	18960000	1	0	AACCCT
LG1	18970000	0	0	AACCCT
LG1	18980000	0	3	AACCCT
LG1	18990000	3	0	AACCCT
LG1	19000000	0	5	AACCCT
LG1	19010000	2	1	AACCCT
LG1	19020000	0	2	AACCCT
LG1	19030000	2	1	AACCCT
LG1	19040000	1	4	AACCCT
LG1	19050000	2	2	AACCCT
LG1	19060000	1	2	AACCCT
LG1	19070000	8	1	AACCCT
LG1	19080000	3	1	AACCCT
LG1	19090000	2	1	AACCCT
LG1	19100000	1	4	AACCCT
LG1	19110000	3	1	AACCCT
LG1	19120000	1	1	AACCCT
LG1	19130000	2	1	AACCCT
LG1	19140000	1	2	AACCCT
LG1	19150000	2	2	AACCCT
LG1	19160000	1	0	AACCCT
LG1	19170000	0	2	AACCCT
LG1	19180000	2	2	AACCCT
LG1	19190000	1	5	AACCCT
LG1	19200000	3	2	AACCCT
LG1	19210000	1	1	AACCCT
LG1	19220000	4	3	AACCCT
LG1	19230000	0	1	AACCCT
LG1	19240000	4	3	AACCCT
LG1	19250000	2	2	AACCCT
LG1	19260000	4	3	AACCCT
LG1	19270000	1	2	AACCCT
LG1	19280000	6	1	AACCCT
LG1	19290000	5	0	AACCCT
LG1	19300000	1	2	AACCCT
LG1	19310000	1	0	AACCCT
LG1	19320000	2	4	AACCCT
LG1	19330000	5	3	AACCCT
LG1	19340000	1	0	AACCCT
LG1	19350000	2	1	AACCCT
LG1	19360000	2	1	AACCCT
LG1	19370000	2	5	AACCCT
LG1	19380000	1	2	AACCCT
LG1	19390000	4	4	AACCCT
LG1	19400000	2	2	AACCCT
LG1	19410000	2	1	AACCCT
LG1	19420000	0	0	AACCCT
LG1	19430000	6	8	AACCCT
LG1	19440000	2	5	AACCCT
LG1	19450000	3	3	AACCCT
LG1	19460000	1	2	AACCCT
LG1	19470000	2	0	AACCCT
LG1	19480000	2	2	AACCCT
LG1	19490000	1	3	AACCCT
LG1	19500000	4	3	AACCCT
LG1	19510000	5	0	AACCCT
LG1	19520000	8	4	AACCCT
LG1	19530000	1	7	AACCCT
LG1	19540000	1	2	AACCCT
LG1	19550000	6	1	AACCCT
LG1	19560000	0	3	AACCCT
LG1	19570000	1	1	AACCCT
LG1	19580000	0	0	AACCCT
LG1	19590000	3	1	AACCCT
LG1	19600000	5	3	AACCCT
LG1	19610000	2	0	AACCCT
LG1	19620000	2	1	AACCCT
LG1	19630000	4	2	AACCCT
LG1	19640000	1	1	AACCCT
LG1	19650000	5	1	AACCCT
LG1	19660000	1	8	AACCCT
LG1	19670000	1	1	AACCCT
LG1	19680000	2	1	AACCCT
LG1	19690000	2	1	AACCCT
LG1	19700000	3	1	AACCCT
LG1	19710000	1	4	AACCCT
LG1	19720000	5	4	AACCCT
LG1	19730000	4	5	AACCCT
LG1	19740000	5	2	AACCCT
LG1	19750000	1	1	AACCCT
LG1	19760000	1	2	AACCCT
LG1	19770000	2	1	AACCCT
LG1	19780000	0	2	AACCCT
LG1	19790000	2	3	AACCCT
LG1	19800000	2	0	AACCCT
LG1	19810000	1	2	AACCCT
LG1	19820000	3	3	AACCCT
LG1	19830000	3	3	AACCCT
LG1	19840000	0	3	AACCCT
LG1	19850000	8	2	AACCCT
LG1	19860000	4	2	AACCCT
LG1	19870000	4	0	AACCCT
LG1	19880000	5	5	AACCCT
LG1	19890000	2	3	AACCCT
LG1	19900000	1	1	AACCCT
LG1	19910000	4	1	AACCCT
LG1	19920000	2	1	AACCCT
LG1	19930000	2	0	AACCCT
LG1	19940000	3	1	AACCCT
LG1	19950000	2	2	AACCCT
LG1	19960000	1	1	AACCCT
LG1	19970000	2	2	AACCCT
LG1	19980000	3	0	AACCCT
[truncated: 81,507 more rows]

## Sheet: AACCCT_telomeric_male
Supplemental Table 5. Distribution of telomeric repeats in the male using the program tidk.
id	window	forward_repeat_number	reverse_repeat_number	telomeric_repeat
LG1	10000	72	0	AACCCT
LG1	20000	66	0	AACCCT
LG1	30000	80	0	AACCCT
LG1	40000	70	0	AACCCT
LG1	50000	106	0	AACCCT
LG1	60000	31	5	AACCCT
LG1	70000	8	5	AACCCT
LG1	80000	13	1	AACCCT
LG1	90000	1	2	AACCCT
LG1	100000	4	4	AACCCT
LG1	110000	2	2	AACCCT
LG1	120000	5	1	AACCCT
LG1	130000	2	1	AACCCT
LG1	140000	3	0	AACCCT
LG1	150000	3	3	AACCCT
LG1	160000	1	1	AACCCT
LG1	170000	1	1	AACCCT
LG1	180000	1	2	AACCCT
LG1	190000	1	0	AACCCT
LG1	200000	1	3	AACCCT
LG1	210000	4	1	AACCCT
LG1	220000	2	5	AACCCT
LG1	230000	2	6	AACCCT
LG1	240000	3	3	AACCCT
LG1	250000	4	2	AACCCT
LG1	260000	2	2	AACCCT
LG1	270000	4	6	AACCCT
LG1	280000	3	1	AACCCT
LG1	290000	2	0	AACCCT
LG1	300000	5	4	AACCCT
LG1	310000	3	0	AACCCT
LG1	320000	3	0	AACCCT
LG1	330000	2	1	AACCCT
LG1	340000	2	0	AACCCT
LG1	350000	1	2	AACCCT
LG1	360000	0	3	AACCCT
LG1	370000	0	2	AACCCT
LG1	380000	5	1	AACCCT
LG1	390000	2	2	AACCCT
LG1	400000	1	2	AACCCT
LG1	410000	1	4	AACCCT
LG1	420000	3	2	AACCCT
LG1	430000	1	0	AACCCT
LG1	440000	1	2	AACCCT
LG1	450000	2	5	AACCCT
LG1	460000	3	0	AACCCT
LG1	470000	1	2	AACCCT
LG1	480000	2	2	AACCCT
LG1	490000	1	4	AACCCT
LG1	500000	1	0	AACCCT
LG1	510000	4	5	AACCCT
LG1	520000	2	3	AACCCT
LG1	530000	5	5	AACCCT
LG1	540000	1	3	AACCCT
LG1	550000	1	1	AACCCT
LG1	560000	0	2	AACCCT
LG1	570000	2	0	AACCCT
LG1	580000	3	2	AACCCT
LG1	590000	3	4	AACCCT
LG1	600000	1	2	AACCCT
LG1	610000	4	3	AACCCT
LG1	620000	1	5	AACCCT
LG1	630000	5	4	AACCCT
LG1	640000	2	0	AACCCT
LG1	650000	2	3	AACCCT
LG1	660000	2	1	AACCCT
LG1	670000	6	1	AACCCT
LG1	680000	3	0	AACCCT
LG1	690000	4	3	AACCCT
LG1	700000	3	2	AACCCT
LG1	710000	2	4	AACCCT
LG1	720000	1	0	AACCCT
LG1	730000	2	5	AACCCT
LG1	740000	3	3	AACCCT
LG1	750000	2	0	AACCCT
LG1	760000	2	1	AACCCT
LG1	770000	3	3	AACCCT
LG1	780000	2	3	AACCCT
LG1	790000	2	1	AACCCT
LG1	800000	1	1	AACCCT
LG1	810000	0	2	AACCCT
LG1	820000	1	2	AACCCT
LG1	830000	3	2	AACCCT
LG1	840000	1	3	AACCCT
LG1	850000	3	0	AACCCT
LG1	860000	2	1	AACCCT
LG1	870000	3	0	AACCCT
LG1	880000	1	1	AACCCT
LG1	890000	2	1	AACCCT
LG1	900000	4	1	AACCCT
LG1	910000	3	1	AACCCT
LG1	920000	2	6	AACCCT
LG1	930000	3	2	AACCCT
LG1	940000	2	4	AACCCT
LG1	950000	2	1	AACCCT
LG1	960000	1	2	AACCCT
LG1	970000	2	2	AACCCT
LG1	980000	1	3	AACCCT
LG1	990000	1	2	AACCCT
LG1	1000000	1	4	AACCCT
LG1	1010000	3	2	AACCCT
LG1	1020000	3	4	AACCCT
LG1	1030000	1	5	AACCCT
LG1	1040000	1	3	AACCCT
LG1	1050000	3	3	AACCCT
LG1	1060000	1	2	AACCCT
LG1	1070000	7	3	AACCCT
LG1	1080000	5	1	AACCCT
LG1	1090000	1	3	AACCCT
LG1	1100000	1	3	AACCCT
LG1	1110000	2	0	AACCCT
LG1	1120000	2	3	AACCCT
LG1	1130000	1	3	AACCCT
LG1	1140000	3	0	AACCCT
LG1	1150000	1	0	AACCCT
LG1	1160000	4	0	AACCCT
LG1	1170000	2	2	AACCCT
LG1	1180000	0	1	AACCCT
LG1	1190000	1	0	AACCCT
LG1	1200000	1	3	AACCCT
LG1	1210000	1	4	AACCCT
LG1	1220000	5	2	AACCCT
LG1	1230000	4	2	AACCCT
LG1	1240000	1	0	AACCCT
LG1	1250000	9	3	AACCCT
LG1	1260000	2	4	AACCCT
LG1	1270000	2	1	AACCCT
LG1	1280000	1	1	AACCCT
LG1	1290000	5	3	AACCCT
LG1	1300000	1	3	AACCCT
LG1	1310000	3	2	AACCCT
LG1	1320000	6	3	AACCCT
LG1	1330000	4	5	AACCCT
LG1	1340000	6	3	AACCCT
LG1	1350000	1	0	AACCCT
LG1	1360000	1	1	AACCCT
LG1	1370000	4	5	AACCCT
LG1	1380000	3	2	AACCCT
LG1	1390000	0	1	AACCCT
LG1	1400000	2	2	AACCCT
LG1	1410000	3	1	AACCCT
LG1	1420000	1	0	AACCCT
LG1	1430000	1	2	AACCCT
LG1	1440000	4	2	AACCCT
LG1	1450000	1	1	AACCCT
LG1	1460000	0	3	AACCCT
LG1	1470000	1	2	AACCCT
LG1	1480000	5	1	AACCCT
LG1	1490000	3	1	AACCCT
LG1	1500000	0	4	AACCCT
LG1	1510000	1	2	AACCCT
LG1	1520000	1	1	AACCCT
LG1	1530000	4	1	AACCCT
LG1	1540000	6	0	AACCCT
LG1	1550000	4	2	AACCCT
LG1	1560000	2	2	AACCCT
LG1	1570000	4	2	AACCCT
LG1	1580000	3	4	AACCCT
LG1	1590000	1	6	AACCCT
LG1	1600000	2	1	AACCCT
LG1	1610000	0	3	AACCCT
LG1	1620000	3	2	AACCCT
LG1	1630000	2	4	AACCCT
LG1	1640000	0	5	AACCCT
LG1	1650000	5	2	AACCCT
LG1	1660000	1	1	AACCCT
LG1	1670000	0	0	AACCCT
LG1	1680000	2	0	AACCCT
LG1	1690000	0	3	AACCCT
LG1	1700000	4	1	AACCCT
LG1	1710000	2	0	AACCCT
LG1	1720000	3	2	AACCCT
LG1	1730000	2	2	AACCCT
LG1	1740000	3	3	AACCCT
LG1	1750000	1	0	AACCCT
LG1	1760000	4	2	AACCCT
LG1	1770000	1	2	AACCCT
LG1	1780000	2	4	AACCCT
LG1	1790000	3	1	AACCCT
LG1	1800000	2	2	AACCCT
LG1	1810000	5	0	AACCCT
LG1	1820000	0	2	AACCCT
LG1	1830000	1	2	AACCCT
LG1	1840000	3	5	AACCCT
LG1	1850000	4	2	AACCCT
LG1	1860000	1	1	AACCCT
LG1	1870000	4	2	AACCCT
LG1	1880000	2	1	AACCCT
LG1	1890000	0	0	AACCCT
LG1	1900000	2	1	AACCCT
LG1	1910000	1	0	AACCCT
LG1	1920000	1	2	AACCCT
LG1	1930000	4	2	AACCCT
LG1	1940000	0	1	AACCCT
LG1	1950000	1	3	AACCCT
LG1	1960000	2	3	AACCCT
LG1	1970000	0	2	AACCCT
LG1	1980000	1	1	AACCCT
LG1	1990000	0	3	AACCCT
LG1	2000000	0	1	AACCCT
LG1	2010000	3	1	AACCCT
LG1	2020000	1	0	AACCCT
LG1	2030000	0	3	AACCCT
LG1	2040000	1	0	AACCCT
LG1	2050000	2	4	AACCCT
LG1	2060000	4	1	AACCCT
LG1	2070000	2	10	AACCCT
LG1	2080000	1	2	AACCCT
LG1	2090000	0	0	AACCCT
LG1	2100000	2	2	AACCCT
LG1	2110000	2	3	AACCCT
LG1	2120000	2	1	AACCCT
LG1	2130000	3	2	AACCCT
LG1	2140000	0	1	AACCCT
LG1	2150000	4	2	AACCCT
LG1	2160000	6	3	AACCCT
LG1	2170000	3	1	AACCCT
LG1	2180000	3	0	AACCCT
LG1	2190000	0	1	AACCCT
LG1	2200000	4	2	AACCCT
LG1	2210000	2	1	AACCCT
LG1	2220000	1	5	AACCCT
LG1	2230000	3	3	AACCCT
LG1	2240000	6	1	AACCCT
LG1	2250000	1	1	AACCCT
LG1	2260000	3	1	AACCCT
LG1	2270000	1	0	AACCCT
LG1	2280000	2	2	AACCCT
LG1	2290000	3	3	AACCCT
LG1	2300000	2	4	AACCCT
LG1	2310000	2	1	AACCCT
LG1	2320000	6	4	AACCCT
LG1	2330000	2	0	AACCCT
LG1	2340000	5	1	AACCCT
LG1	2350000	1	3	AACCCT
LG1	2360000	3	5	AACCCT
LG1	2370000	3	3	AACCCT
LG1	2380000	2	3	AACCCT
LG1	2390000	4	1	AACCCT
LG1	2400000	3	3	AACCCT
LG1	2410000	3	0	AACCCT
LG1	2420000	1	1	AACCCT
LG1	2430000	2	4	AACCCT
LG1	2440000	3	3	AACCCT
LG1	2450000	5	4	AACCCT
LG1	2460000	2	2	AACCCT
LG1	2470000	2	3	AACCCT
LG1	2480000	2	0	AACCCT
LG1	2490000	0	0	AACCCT
LG1	2500000	1	0	AACCCT
LG1	2510000	2	4	AACCCT
LG1	2520000	1	2	AACCCT
LG1	2530000	3	2	AACCCT
LG1	2540000	2	2	AACCCT
LG1	2550000	6	3	AACCCT
LG1	2560000	2	1	AACCCT
LG1	2570000	2	1	AACCCT
LG1	2580000	2	2	AACCCT
LG1	2590000	1	2	AACCCT
LG1	2600000	1	2	AACCCT
LG1	2610000	2	2	AACCCT
LG1	2620000	4	2	AACCCT
LG1	2630000	3	1	AACCCT
LG1	2640000	1	0	AACCCT
LG1	2650000	4	2	AACCCT
LG1	2660000	2	4	AACCCT
LG1	2670000	3	3	AACCCT
LG1	2680000	2	2	AACCCT
LG1	2690000	2	2	AACCCT
LG1	2700000	5	2	AACCCT
LG1	2710000	5	0	AACCCT
LG1	2720000	4	2	AACCCT
LG1	2730000	1	4	AACCCT
LG1	2740000	2	0	AACCCT
LG1	2750000	3	3	AACCCT
LG1	2760000	0	1	AACCCT
LG1	2770000	1	3	AACCCT
LG1	2780000	2	1	AACCCT
LG1	2790000	4	0	AACCCT
LG1	2800000	1	2	AACCCT
LG1	2810000	1	2	AACCCT
LG1	2820000	2	0	AACCCT
LG1	2830000	1	3	AACCCT
LG1	2840000	5	1	AACCCT
LG1	2850000	1	2	AACCCT
LG1	2860000	4	1	AACCCT
LG1	2870000	1	4	AACCCT
LG1	2880000	4	0	AACCCT
LG1	2890000	4	2	AACCCT
LG1	2900000	2	0	AACCCT
LG1	2910000	4	0	AACCCT
LG1	2920000	2	1	AACCCT
LG1	2930000	1	2	AACCCT
LG1	2940000	4	0	AACCCT
LG1	2950000	6	2	AACCCT
LG1	2960000	2	7	AACCCT
LG1	2970000	2	2	AACCCT
LG1	2980000	5	2	AACCCT
LG1	2990000	4	1	AACCCT
LG1	3000000	4	5	AACCCT
LG1	3010000	6	1	AACCCT
LG1	3020000	0	1	AACCCT
LG1	3030000	3	0	AACCCT
LG1	3040000	2	0	AACCCT
LG1	3050000	1	3	AACCCT
LG1	3060000	0	2	AACCCT
LG1	3070000	2	1	AACCCT
LG1	3080000	0	4	AACCCT
LG1	3090000	4	4	AACCCT
LG1	3100000	1	2	AACCCT
LG1	3110000	3	3	AACCCT
LG1	3120000	2	0	AACCCT
LG1	3130000	2	2	AACCCT
LG1	3140000	3	1	AACCCT
LG1	3150000	2	2	AACCCT
LG1	3160000	3	3	AACCCT
LG1	3170000	4	3	AACCCT
LG1	3180000	2	4	AACCCT
LG1	3190000	0	2	AACCCT
LG1	3200000	2	3	AACCCT
LG1	3210000	3	1	AACCCT
LG1	3220000	3	1	AACCCT
LG1	3230000	1	1	AACCCT
LG1	3240000	5	2	AACCCT
LG1	3250000	3	0	AACCCT
LG1	3260000	3	1	AACCCT
LG1	3270000	5	3	AACCCT
LG1	3280000	4	3	AACCCT
LG1	3290000	3	2	AACCCT
LG1	3300000	3	1	AACCCT
LG1	3310000	2	0	AACCCT
LG1	3320000	2	5	AACCCT
LG1	3330000	8	1	AACCCT
LG1	3340000	2	1	AACCCT
LG1	3350000	3	3	AACCCT
LG1	3360000	4	2	AACCCT
LG1	3370000	4	3	AACCCT
LG1	3380000	8	0	AACCCT
LG1	3390000	3	4	AACCCT
LG1	3400000	0	1	AACCCT
LG1	3410000	1	2	AACCCT
LG1	3420000	2	1	AACCCT
LG1	3430000	2	4	AACCCT
LG1	3440000	2	2	AACCCT
LG1	3450000	1	3	AACCCT
LG1	3460000	2	4	AACCCT
LG1	3470000	2	1	AACCCT
LG1	3480000	3	0	AACCCT
LG1	3490000	3	4	AACCCT
LG1	3500000	1	4	AACCCT
LG1	3510000	1	3	AACCCT
LG1	3520000	0	3	AACCCT
LG1	3530000	4	0	AACCCT
LG1	3540000	4	4	AACCCT
LG1	3550000	3	1	AACCCT
LG1	3560000	3	3	AACCCT
LG1	3570000	3	0	AACCCT
LG1	3580000	3	6	AACCCT
LG1	3590000	0	2	AACCCT
LG1	3600000	0	0	AACCCT
LG1	3610000	2	4	AACCCT
LG1	3620000	2	3	AACCCT
LG1	3630000	5	2	AACCCT
LG1	3640000	0	1	AACCCT
LG1	3650000	2	4	AACCCT
LG1	3660000	1	2	AACCCT
LG1	3670000	4	4	AACCCT
LG1	3680000	1	2	AACCCT
LG1	3690000	2	2	AACCCT
LG1	3700000	2	1	AACCCT
LG1	3710000	1	6	AACCCT
LG1	3720000	3	3	AACCCT
LG1	3730000	7	4	AACCCT
LG1	3740000	1	1	AACCCT
LG1	3750000	3	3	AACCCT
LG1	3760000	1	2	AACCCT
LG1	3770000	3	5	AACCCT
LG1	3780000	0	0	AACCCT
LG1	3790000	2	1	AACCCT
LG1	3800000	2	1	AACCCT
LG1	3810000	2	5	AACCCT
LG1	3820000	0	1	AACCCT
LG1	3830000	4	0	AACCCT
LG1	3840000	1	0	AACCCT
LG1	3850000	3	1	AACCCT
LG1	3860000	1	2	AACCCT
LG1	3870000	1	0	AACCCT
LG1	3880000	0	3	AACCCT
LG1	3890000	3	1	AACCCT
LG1	3900000	5	3	AACCCT
LG1	3910000	5	8	AACCCT
LG1	3920000	0	6	AACCCT
LG1	3930000	4	3	AACCCT
LG1	3940000	2	5	AACCCT
LG1	3950000	1	2	AACCCT
LG1	3960000	1	1	AACCCT
LG1	3970000	1	2	AACCCT
LG1	3980000	1	1	AACCCT
LG1	3990000	0	4	AACCCT
LG1	4000000	4	1	AACCCT
LG1	4010000	1	2	AACCCT
LG1	4020000	2	0	AACCCT
LG1	4030000	4	1	AACCCT
LG1	4040000	0	0	AACCCT
LG1	4050000	2	2	AACCCT
LG1	4060000	6	4	AACCCT
LG1	4070000	4	0	AACCCT
LG1	4080000	3	1	AACCCT
LG1	4090000	0	2	AACCCT
LG1	4100000	3	2	AACCCT
LG1	4110000	3	2	AACCCT
LG1	4120000	3	1	AACCCT
LG1	4130000	2	1	AACCCT
LG1	4140000	2	1	AACCCT
LG1	4150000	3	5	AACCCT
LG1	4160000	2	2	AACCCT
LG1	4170000	4	5	AACCCT
LG1	4180000	4	0	AACCCT
LG1	4190000	1	0	AACCCT
LG1	4200000	2	2	AACCCT
LG1	4210000	2	0	AACCCT
LG1	4220000	6	3	AACCCT
LG1	4230000	1	2	AACCCT
LG1	4240000	3	3	AACCCT
LG1	4250000	3	0	AACCCT
LG1	4260000	4	2	AACCCT
LG1	4270000	0	3	AACCCT
LG1	4280000	2	1	AACCCT
LG1	4290000	5	2	AACCCT
LG1	4300000	0	5	AACCCT
LG1	4310000	2	1	AACCCT
LG1	4320000	7	3	AACCCT
LG1	4330000	2	2	AACCCT
LG1	4340000	1	1	AACCCT
LG1	4350000	2	0	AACCCT
LG1	4360000	3	2	AACCCT
LG1	4370000	1	3	AACCCT
LG1	4380000	3	0	AACCCT
LG1	4390000	2	2	AACCCT
LG1	4400000	3	5	AACCCT
LG1	4410000	3	1	AACCCT
LG1	4420000	1	1	AACCCT
LG1	4430000	4	1	AACCCT
LG1	4440000	0	5	AACCCT
LG1	4450000	0	2	AACCCT
LG1	4460000	2	2	AACCCT
LG1	4470000	2	3	AACCCT
LG1	4480000	2	3	AACCCT
LG1	4490000	1	5	AACCCT
LG1	4500000	1	2	AACCCT
LG1	4510000	2	4	AACCCT
LG1	4520000	2	3	AACCCT
LG1	4530000	2	2	AACCCT
LG1	4540000	2	2	AACCCT
LG1	4550000	1	1	AACCCT
LG1	4560000	4	1	AACCCT
LG1	4570000	3	2	AACCCT
LG1	4580000	2	0	AACCCT
LG1	4590000	3	2	AACCCT
LG1	4600000	1	4	AACCCT
LG1	4610000	0	2	AACCCT
LG1	4620000	2	2	AACCCT
LG1	4630000	6	6	AACCCT
LG1	4640000	2	1	AACCCT
LG1	4650000	0	3	AACCCT
LG1	4660000	3	3	AACCCT
LG1	4670000	2	1	AACCCT
LG1	4680000	1	3	AACCCT
LG1	4690000	3	1	AACCCT
LG1	4700000	2	2	AACCCT
LG1	4710000	0	6	AACCCT
LG1	4720000	0	2	AACCCT
LG1	4730000	2	2	AACCCT
LG1	4740000	3	2	AACCCT
LG1	4750000	1	0	AACCCT
LG1	4760000	2	1	AACCCT
LG1	4770000	3	4	AACCCT
LG1	4780000	4	1	AACCCT
LG1	4790000	0	5	AACCCT
LG1	4800000	2	4	AACCCT
LG1	4810000	2	3	AACCCT
LG1	4820000	3	5	AACCCT
LG1	4830000	3	4	AACCCT
LG1	4840000	2	2	AACCCT
LG1	4850000	5	0	AACCCT
LG1	4860000	3	4	AACCCT
LG1	4870000	1	1	AACCCT
LG1	4880000	2	2	AACCCT
LG1	4890000	0	0	AACCCT
LG1	4900000	5	1	AACCCT
LG1	4910000	2	0	AACCCT
LG1	4920000	0	0	AACCCT
LG1	4930000	0	0	AACCCT
LG1	4940000	0	0	AACCCT
LG1	4950000	0	0	AACCCT
LG1	4960000	0	2	AACCCT
LG1	4970000	0	3	AACCCT
LG1	4980000	2	2	AACCCT
LG1	4990000	4	1	AACCCT
LG1	5000000	1	2	AACCCT
LG1	5010000	1	1	AACCCT
LG1	5020000	2	6	AACCCT
LG1	5030000	1	6	AACCCT
LG1	5040000	2	2	AACCCT
LG1	5050000	2	5	AACCCT
LG1	5060000	5	0	AACCCT
LG1	5070000	2	2	AACCCT
LG1	5080000	2	2	AACCCT
LG1	5090000	3	1	AACCCT
LG1	5100000	3	1	AACCCT
LG1	5110000	3	2	AACCCT
LG1	5120000	0	2	AACCCT
LG1	5130000	0	0	AACCCT
LG1	5140000	1	1	AACCCT
LG1	5150000	2	2	AACCCT
LG1	5160000	0	2	AACCCT
LG1	5170000	4	7	AACCCT
LG1	5180000	0	3	AACCCT
LG1	5190000	4	0	AACCCT
LG1	5200000	2	2	AACCCT
LG1	5210000	3	2	AACCCT
LG1	5220000	2	3	AACCCT
LG1	5230000	2	2	AACCCT
LG1	5240000	1	3	AACCCT
LG1	5250000	3	2	AACCCT
LG1	5260000	0	0	AACCCT
LG1	5270000	4	3	AACCCT
LG1	5280000	0	1	AACCCT
LG1	5290000	2	2	AACCCT
LG1	5300000	2	0	AACCCT
LG1	5310000	2	2	AACCCT
LG1	5320000	2	5	AACCCT
LG1	5330000	4	1	AACCCT
LG1	5340000	1	1	AACCCT
LG1	5350000	3	4	AACCCT
LG1	5360000	2	0	AACCCT
LG1	5370000	0	5	AACCCT
LG1	5380000	4	3	AACCCT
LG1	5390000	1	5	AACCCT
LG1	5400000	1	7	AACCCT
LG1	5410000	2	2	AACCCT
LG1	5420000	2	1	AACCCT
LG1	5430000	3	6	AACCCT
LG1	5440000	2	2	AACCCT
LG1	5450000	0	2	AACCCT
LG1	5460000	4	1	AACCCT
LG1	5470000	1	2	AACCCT
LG1	5480000	1	1	AACCCT
LG1	5490000	4	3	AACCCT
LG1	5500000	3	3	AACCCT
LG1	5510000	2	0	AACCCT
LG1	5520000	1	1	AACCCT
LG1	5530000	2	5	AACCCT
LG1	5540000	8	1	AACCCT
LG1	5550000	4	1	AACCCT
LG1	5560000	4	2	AACCCT
LG1	5570000	1	1	AACCCT
LG1	5580000	5	1	AACCCT
LG1	5590000	1	2	AACCCT
LG1	5600000	5	1	AACCCT
LG1	5610000	2	4	AACCCT
LG1	5620000	2	0	AACCCT
LG1	5630000	1	2	AACCCT
LG1	5640000	2	1	AACCCT
LG1	5650000	2	1	AACCCT
LG1	5660000	3	3	AACCCT
LG1	5670000	0	2	AACCCT
LG1	5680000	3	1	AACCCT
LG1	5690000	4	2	AACCCT
LG1	5700000	3	1	AACCCT
LG1	5710000	2	3	AACCCT
LG1	5720000	4	1	AACCCT
LG1	5730000	1	1	AACCCT
LG1	5740000	3	3	AACCCT
LG1	5750000	5	3	AACCCT
LG1	5760000	1	3	AACCCT
LG1	5770000	4	3	AACCCT
LG1	5780000	2	1	AACCCT
LG1	5790000	6	1	AACCCT
LG1	5800000	1	2	AACCCT
LG1	5810000	3	1	AACCCT
LG1	5820000	5	2	AACCCT
LG1	5830000	5	4	AACCCT
LG1	5840000	1	4	AACCCT
LG1	5850000	10	5	AACCCT
LG1	5860000	1	5	AACCCT
LG1	5870000	1	1	AACCCT
LG1	5880000	1	3	AACCCT
LG1	5890000	0	2	AACCCT
LG1	5900000	1	2	AACCCT
LG1	5910000	2	3	AACCCT
LG1	5920000	4	3	AACCCT
LG1	5930000	5	1	AACCCT
LG1	5940000	1	0	AACCCT
LG1	5950000	1	3	AACCCT
LG1	5960000	4	3	AACCCT
LG1	5970000	1	2	AACCCT
LG1	5980000	0	2	AACCCT
LG1	5990000	2	2	AACCCT
LG1	6000000	2	0	AACCCT
LG1	6010000	2	1	AACCCT
LG1	6020000	1	5	AACCCT
LG1	6030000	0	1	AACCCT
LG1	6040000	3	3	AACCCT
LG1	6050000	1	0	AACCCT
LG1	6060000	3	0	AACCCT
LG1	6070000	5	3	AACCCT
LG1	6080000	6	4	AACCCT
LG1	6090000	2	1	AACCCT
LG1	6100000	5	0	AACCCT
LG1	6110000	2	0	AACCCT
LG1	6120000	0	3	AACCCT
LG1	6130000	3	5	AACCCT
LG1	6140000	0	1	AACCCT
LG1	6150000	0	4	AACCCT
LG1	6160000	2	1	AACCCT
LG1	6170000	1	1	AACCCT
LG1	6180000	0	2	AACCCT
LG1	6190000	0	5	AACCCT
LG1	6200000	3	3	AACCCT
LG1	6210000	0	5	AACCCT
LG1	6220000	3	5	AACCCT
LG1	6230000	6	5	AACCCT
LG1	6240000	3	5	AACCCT
LG1	6250000	2	1	AACCCT
LG1	6260000	1	1	AACCCT
LG1	6270000	4	3	AACCCT
LG1	6280000	5	1	AACCCT
LG1	6290000	4	2	AACCCT
LG1	6300000	1	5	AACCCT
LG1	6310000	1	3	AACCCT
LG1	6320000	5	1	AACCCT
LG1	6330000	1	1	AACCCT
LG1	6340000	6	0	AACCCT
LG1	6350000	0	3	AACCCT
LG1	6360000	4	1	AACCCT
LG1	6370000	1	1	AACCCT
LG1	6380000	2	2	AACCCT
LG1	6390000	2	3	AACCCT
LG1	6400000	4	1	AACCCT
LG1	6410000	3	3	AACCCT
LG1	6420000	4	3	AACCCT
LG1	6430000	1	4	AACCCT
LG1	6440000	2	1	AACCCT
LG1	6450000	2	2	AACCCT
LG1	6460000	3	2	AACCCT
LG1	6470000	3	4	AACCCT
LG1	6480000	0	3	AACCCT
LG1	6490000	1	3	AACCCT
LG1	6500000	2	2	AACCCT
LG1	6510000	14	1	AACCCT
LG1	6520000	3	4	AACCCT
LG1	6530000	2	3	AACCCT
LG1	6540000	2	4	AACCCT
LG1	6550000	5	3	AACCCT
LG1	6560000	1	4	AACCCT
LG1	6570000	2	2	AACCCT
LG1	6580000	0	3	AACCCT
LG1	6590000	0	2	AACCCT
LG1	6600000	0	3	AACCCT
LG1	6610000	1	3	AACCCT
LG1	6620000	2	1	AACCCT
LG1	6630000	5	2	AACCCT
LG1	6640000	7	3	AACCCT
LG1	6650000	1	4	AACCCT
LG1	6660000	1	0	AACCCT
LG1	6670000	3	1	AACCCT
LG1	6680000	2	2	AACCCT
LG1	6690000	3	3	AACCCT
LG1	6700000	1	1	AACCCT
LG1	6710000	4	4	AACCCT
LG1	6720000	1	4	AACCCT
LG1	6730000	4	2	AACCCT
LG1	6740000	3	7	AACCCT
LG1	6750000	1	3	AACCCT
LG1	6760000	4	3	AACCCT
LG1	6770000	2	5	AACCCT
LG1	6780000	3	3	AACCCT
LG1	6790000	2	2	AACCCT
LG1	6800000	0	0	AACCCT
LG1	6810000	1	0	AACCCT
LG1	6820000	1	3	AACCCT
LG1	6830000	10	3	AACCCT
LG1	6840000	3	0	AACCCT
LG1	6850000	4	0	AACCCT
LG1	6860000	2	0	AACCCT
LG1	6870000	3	1	AACCCT
LG1	6880000	1	2	AACCCT
LG1	6890000	4	0	AACCCT
LG1	6900000	3	3	AACCCT
LG1	6910000	0	2	AACCCT
LG1	6920000	2	1	AACCCT
LG1	6930000	0	15	AACCCT
LG1	6940000	2	0	AACCCT
LG1	6950000	2	1	AACCCT
LG1	6960000	3	1	AACCCT
LG1	6970000	2	3	AACCCT
LG1	6980000	2	2	AACCCT
LG1	6990000	2	3	AACCCT
LG1	7000000	3	3	AACCCT
LG1	7010000	2	2	AACCCT
LG1	7020000	3	5	AACCCT
LG1	7030000	3	0	AACCCT
LG1	7040000	3	1	AACCCT
LG1	7050000	3	0	AACCCT
LG1	7060000	1	1	AACCCT
LG1	7070000	0	2	AACCCT
LG1	7080000	1	7	AACCCT
LG1	7090000	2	0	AACCCT
LG1	7100000	2	0	AACCCT
LG1	7110000	1	2	AACCCT
LG1	7120000	5	3	AACCCT
LG1	7130000	2	1	AACCCT
LG1	7140000	2	2	AACCCT
LG1	7150000	0	1	AACCCT
LG1	7160000	2	0	AACCCT
LG1	7170000	1	4	AACCCT
LG1	7180000	2	3	AACCCT
LG1	7190000	0	3	AACCCT
LG1	7200000	1	3	AACCCT
LG1	7210000	2	2	AACCCT
LG1	7220000	0	2	AACCCT
LG1	7230000	1	3	AACCCT
LG1	7240000	2	4	AACCCT
LG1	7250000	2	4	AACCCT
LG1	7260000	1	1	AACCCT
LG1	7270000	1	1	AACCCT
LG1	7280000	4	3	AACCCT
LG1	7290000	2	2	AACCCT
LG1	7300000	1	4	AACCCT
LG1	7310000	1	5	AACCCT
LG1	7320000	1	1	AACCCT
LG1	7330000	1	3	AACCCT
LG1	7340000	1	0	AACCCT
LG1	7350000	3	0	AACCCT
LG1	7360000	1	2	AACCCT
LG1	7370000	1	1	AACCCT
LG1	7380000	3	4	AACCCT
LG1	7390000	4	2	AACCCT
LG1	7400000	1	2	AACCCT
LG1	7410000	1	1	AACCCT
LG1	7420000	2	5	AACCCT
LG1	7430000	2	0	AACCCT
LG1	7440000	1	1	AACCCT
LG1	7450000	3	3	AACCCT
LG1	7460000	0	3	AACCCT
LG1	7470000	3	0	AACCCT
LG1	7480000	1	1	AACCCT
LG1	7490000	2	4	AACCCT
LG1	7500000	3	1	AACCCT
LG1	7510000	5	3	AACCCT
LG1	7520000	0	3	AACCCT
LG1	7530000	5	3	AACCCT
LG1	7540000	3	1	AACCCT
LG1	7550000	4	1	AACCCT
LG1	7560000	0	1	AACCCT
LG1	7570000	3	1	AACCCT
LG1	7580000	1	1	AACCCT
LG1	7590000	2	1	AACCCT
LG1	7600000	2	3	AACCCT
LG1	7610000	2	3	AACCCT
LG1	7620000	4	2	AACCCT
LG1	7630000	2	1	AACCCT
LG1	7640000	3	1	AACCCT
LG1	7650000	1	1	AACCCT
LG1	7660000	3	4	AACCCT
LG1	7670000	1	4	AACCCT
LG1	7680000	4	2	AACCCT
LG1	7690000	0	1	AACCCT
LG1	7700000	3	0	AACCCT
LG1	7710000	1	0	AACCCT
LG1	7720000	2	3	AACCCT
LG1	7730000	2	5	AACCCT
LG1	7740000	2	1	AACCCT
LG1	7750000	5	2	AACCCT
LG1	7760000	3	2	AACCCT
LG1	7770000	2	1	AACCCT
LG1	7780000	1	3	AACCCT
LG1	7790000	1	0	AACCCT
LG1	7800000	5	0	AACCCT
LG1	7810000	4	0	AACCCT
LG1	7820000	0	3	AACCCT
LG1	7830000	0	0	AACCCT
LG1	7840000	1	0	AACCCT
LG1	7850000	0	3	AACCCT
LG1	7860000	5	5	AACCCT
LG1	7870000	0	3	AACCCT
LG1	7880000	1	4	AACCCT
LG1	7890000	2	2	AACCCT
LG1	7900000	1	1	AACCCT
LG1	7910000	0	1	AACCCT
LG1	7920000	0	4	AACCCT
LG1	7930000	5	5	AACCCT
LG1	7940000	0	0	AACCCT
LG1	7950000	3	2	AACCCT
LG1	7960000	1	3	AACCCT
LG1	7970000	1	1	AACCCT
LG1	7980000	2	3	AACCCT
LG1	7990000	3	1	AACCCT
LG1	8000000	2	2	AACCCT
LG1	8010000	5	0	AACCCT
LG1	8020000	2	3	AACCCT
LG1	8030000	3	2	AACCCT
LG1	8040000	1	0	AACCCT
LG1	8050000	3	1	AACCCT
LG1	8060000	1	3	AACCCT
LG1	8070000	2	0	AACCCT
LG1	8080000	5	1	AACCCT
LG1	8090000	2	4	AACCCT
LG1	8100000	0	1	AACCCT
LG1	8110000	0	1	AACCCT
LG1	8120000	4	1	AACCCT
LG1	8130000	0	2	AACCCT
LG1	8140000	3	0	AACCCT
LG1	8150000	2	2	AACCCT
LG1	8160000	5	4	AACCCT
LG1	8170000	4	1	AACCCT
LG1	8180000	0	1	AACCCT
LG1	8190000	1	4	AACCCT
LG1	8200000	0	2	AACCCT
LG1	8210000	3	1	AACCCT
LG1	8220000	2	0	AACCCT
LG1	8230000	0	2	AACCCT
LG1	8240000	2	4	AACCCT
LG1	8250000	0	2	AACCCT
LG1	8260000	4	4	AACCCT
LG1	8270000	2	1	AACCCT
LG1	8280000	4	1	AACCCT
LG1	8290000	1	1	AACCCT
LG1	8300000	1	2	AACCCT
LG1	8310000	3	0	AACCCT
LG1	8320000	3	4	AACCCT
LG1	8330000	3	0	AACCCT
LG1	8340000	2	0	AACCCT
LG1	8350000	0	3	AACCCT
LG1	8360000	1	1	AACCCT
LG1	8370000	2	4	AACCCT
LG1	8380000	2	1	AACCCT
LG1	8390000	3	2	AACCCT
LG1	8400000	1	1	AACCCT
LG1	8410000	0	1	AACCCT
LG1	8420000	2	1	AACCCT
LG1	8430000	4	1	AACCCT
LG1	8440000	3	1	AACCCT
LG1	8450000	0	3	AACCCT
LG1	8460000	1	1	AACCCT
LG1	8470000	2	1	AACCCT
LG1	8480000	2	0	AACCCT
LG1	8490000	1	2	AACCCT
LG1	8500000	1	0	AACCCT
LG1	8510000	3	1	AACCCT
LG1	8520000	1	1	AACCCT
LG1	8530000	1	1	AACCCT
LG1	8540000	0	1	AACCCT
LG1	8550000	0	1	AACCCT
LG1	8560000	1	0	AACCCT
LG1	8570000	1	0	AACCCT
LG1	8580000	2	3	AACCCT
LG1	8590000	3	2	AACCCT
LG1	8600000	4	0	AACCCT
LG1	8610000	2	2	AACCCT
LG1	8620000	5	2	AACCCT
LG1	8630000	5	1	AACCCT
LG1	8640000	2	4	AACCCT
LG1	8650000	6	1	AACCCT
LG1	8660000	4	4	AACCCT
LG1	8670000	3	3	AACCCT
LG1	8680000	3	1	AACCCT
LG1	8690000	0	2	AACCCT
LG1	8700000	0	4	AACCCT
LG1	8710000	2	5	AACCCT
LG1	8720000	4	0	AACCCT
LG1	8730000	0	5	AACCCT
LG1	8740000	0	2	AACCCT
LG1	8750000	0	1	AACCCT
LG1	8760000	3	1	AACCCT
LG1	8770000	2	2	AACCCT
LG1	8780000	4	4	AACCCT
LG1	8790000	1	5	AACCCT
LG1	8800000	2	4	AACCCT
LG1	8810000	3	0	AACCCT
LG1	8820000	2	1	AACCCT
LG1	8830000	4	4	AACCCT
LG1	8840000	3	1	AACCCT
LG1	8850000	4	1	AACCCT
LG1	8860000	3	14	AACCCT
LG1	8870000	1	2	AACCCT
LG1	8880000	2	1	AACCCT
LG1	8890000	2	3	AACCCT
LG1	8900000	2	3	AACCCT
LG1	8910000	3	5	AACCCT
LG1	8920000	0	1	AACCCT
LG1	8930000	1	5	AACCCT
LG1	8940000	3	3	AACCCT
LG1	8950000	1	0	AACCCT
LG1	8960000	2	0	AACCCT
LG1	8970000	2	3	AACCCT
LG1	8980000	2	1	AACCCT
LG1	8990000	3	3	AACCCT
LG1	9000000	1	2	AACCCT
LG1	9010000	1	2	AACCCT
LG1	9020000	0	2	AACCCT
LG1	9030000	1	2	AACCCT
LG1	9040000	2	5	AACCCT
LG1	9050000	3	2	AACCCT
LG1	9060000	0	1	AACCCT
LG1	9070000	5	2	AACCCT
LG1	9080000	3	4	AACCCT
LG1	9090000	2	0	AACCCT
LG1	9100000	1	2	AACCCT
LG1	9110000	3	7	AACCCT
LG1	9120000	2	2	AACCCT
LG1	9130000	3	1	AACCCT
LG1	9140000	4	4	AACCCT
LG1	9150000	2	4	AACCCT
LG1	9160000	2	1	AACCCT
LG1	9170000	1	1	AACCCT
LG1	9180000	2	3	AACCCT
LG1	9190000	0	2	AACCCT
LG1	9200000	2	1	AACCCT
LG1	9210000	1	1	AACCCT
LG1	9220000	2	9	AACCCT
LG1	9230000	4	1	AACCCT
LG1	9240000	4	4	AACCCT
LG1	9250000	7	1	AACCCT
LG1	9260000	3	2	AACCCT
LG1	9270000	3	3	AACCCT
LG1	9280000	2	4	AACCCT
LG1	9290000	2	3	AACCCT
LG1	9300000	1	2	AACCCT
LG1	9310000	2	0	AACCCT
LG1	9320000	2	2	AACCCT
LG1	9330000	1	6	AACCCT
LG1	9340000	2	0	AACCCT
LG1	9350000	2	0	AACCCT
LG1	9360000	2	3	AACCCT
LG1	9370000	1	8	AACCCT
LG1	9380000	3	2	AACCCT
LG1	9390000	2	1	AACCCT
LG1	9400000	3	4	AACCCT
LG1	9410000	1	3	AACCCT
LG1	9420000	1	1	AACCCT
LG1	9430000	4	2	AACCCT
LG1	9440000	2	2	AACCCT
LG1	9450000	4	2	AACCCT
LG1	9460000	1	1	AACCCT
LG1	9470000	1	2	AACCCT
LG1	9480000	2	0	AACCCT
LG1	9490000	0	4	AACCCT
LG1	9500000	2	4	AACCCT
LG1	9510000	2	2	AACCCT
LG1	9520000	0	3	AACCCT
LG1	9530000	0	2	AACCCT
LG1	9540000	4	1	AACCCT
LG1	9550000	1	1	AACCCT
LG1	9560000	4	3	AACCCT
LG1	9570000	2	3	AACCCT
LG1	9580000	0	2	AACCCT
LG1	9590000	2	1	AACCCT
LG1	9600000	2	2	AACCCT
LG1	9610000	5	3	AACCCT
LG1	9620000	4	2	AACCCT
LG1	9630000	2	5	AACCCT
LG1	9640000	3	2	AACCCT
LG1	9650000	4	4	AACCCT
LG1	9660000	2	3	AACCCT
LG1	9670000	5	1	AACCCT
LG1	9680000	2	3	AACCCT
LG1	9690000	1	1	AACCCT
LG1	9700000	2	2	AACCCT
LG1	9710000	4	2	AACCCT
LG1	9720000	3	3	AACCCT
LG1	9730000	1	1	AACCCT
LG1	9740000	5	1	AACCCT
LG1	9750000	3	0	AACCCT
LG1	9760000	3	1	AACCCT
LG1	9770000	3	3	AACCCT
LG1	9780000	1	2	AACCCT
LG1	9790000	1	0	AACCCT
LG1	9800000	1	1	AACCCT
LG1	9810000	0	2	AACCCT
LG1	9820000	2	2	AACCCT
LG1	9830000	1	0	AACCCT
LG1	9840000	0	4	AACCCT
LG1	9850000	1	2	AACCCT
LG1	9860000	1	4	AACCCT
LG1	9870000	4	7	AACCCT
LG1	9880000	1	2	AACCCT
LG1	9890000	5	2	AACCCT
LG1	9900000	4	6	AACCCT
LG1	9910000	2	3	AACCCT
LG1	9920000	0	1	AACCCT
LG1	9930000	7	3	AACCCT
LG1	9940000	3	2	AACCCT
LG1	9950000	4	3	AACCCT
LG1	9960000	1	3	AACCCT
LG1	9970000	5	3	AACCCT
LG1	9980000	3	1	AACCCT
LG1	9990000	4	3	AACCCT
LG1	10000000	2	2	AACCCT
LG1	10010000	3	2	AACCCT
LG1	10020000	1	2	AACCCT
LG1	10030000	1	1	AACCCT
LG1	10040000	1	6	AACCCT
LG1	10050000	0	2	AACCCT
LG1	10060000	4	7	AACCCT
LG1	10070000	1	2	AACCCT
LG1	10080000	2	0	AACCCT
LG1	10090000	0	1	AACCCT
LG1	10100000	4	4	AACCCT
LG1	10110000	2	1	AACCCT
LG1	10120000	2	1	AACCCT
LG1	10130000	2	3	AACCCT
LG1	10140000	2	0	AACCCT
LG1	10150000	3	3	AACCCT
LG1	10160000	2	4	AACCCT
LG1	10170000	3	1	AACCCT
LG1	10180000	4	1	AACCCT
LG1	10190000	2	0	AACCCT
LG1	10200000	3	1	AACCCT
LG1	10210000	3	2	AACCCT
LG1	10220000	3	2	AACCCT
LG1	10230000	4	1	AACCCT
LG1	10240000	1	0	AACCCT
LG1	10250000	5	0	AACCCT
LG1	10260000	2	0	AACCCT
LG1	10270000	4	3	AACCCT
LG1	10280000	2	1	AACCCT
LG1	10290000	5	3	AACCCT
LG1	10300000	1	1	AACCCT
LG1	10310000	4	3	AACCCT
LG1	10320000	1	2	AACCCT
LG1	10330000	0	4	AACCCT
LG1	10340000	1	1	AACCCT
LG1	10350000	1	1	AACCCT
LG1	10360000	3	1	AACCCT
LG1	10370000	4	2	AACCCT
LG1	10380000	1	4	AACCCT
LG1	10390000	4	1	AACCCT
LG1	10400000	2	3	AACCCT
LG1	10410000	2	1	AACCCT
LG1	10420000	2	3	AACCCT
LG1	10430000	1	2	AACCCT
LG1	10440000	1	0	AACCCT
LG1	10450000	3	1	AACCCT
LG1	10460000	2	2	AACCCT
LG1	10470000	0	1	AACCCT
LG1	10480000	2	3	AACCCT
LG1	10490000	1	1	AACCCT
LG1	10500000	3	1	AACCCT
LG1	10510000	1	4	AACCCT
LG1	10520000	1	2	AACCCT
LG1	10530000	4	2	AACCCT
LG1	10540000	1	1	AACCCT
LG1	10550000	2	1	AACCCT
LG1	10560000	3	1	AACCCT
LG1	10570000	2	1	AACCCT
LG1	10580000	0	3	AACCCT
LG1	10590000	4	1	AACCCT
LG1	10600000	3	2	AACCCT
LG1	10610000	1	1	AACCCT
LG1	10620000	1	2	AACCCT
LG1	10630000	3	0	AACCCT
LG1	10640000	2	4	AACCCT
LG1	10650000	1	2	AACCCT
LG1	10660000	3	2	AACCCT
LG1	10670000	1	2	AACCCT
LG1	10680000	4	3	AACCCT
LG1	10690000	4	3	AACCCT
LG1	10700000	4	1	AACCCT
LG1	10710000	2	2	AACCCT
LG1	10720000	0	2	AACCCT
LG1	10730000	3	2	AACCCT
LG1	10740000	1	1	AACCCT
LG1	10750000	3	2	AACCCT
LG1	10760000	2	3	AACCCT
LG1	10770000	1	5	AACCCT
LG1	10780000	0	1	AACCCT
LG1	10790000	3	1	AACCCT
LG1	10800000	5	0	AACCCT
LG1	10810000	1	3	AACCCT
LG1	10820000	5	4	AACCCT
LG1	10830000	0	3	AACCCT
LG1	10840000	2	2	AACCCT
LG1	10850000	2	5	AACCCT
LG1	10860000	1	3	AACCCT
LG1	10870000	1	2	AACCCT
LG1	10880000	1	2	AACCCT
LG1	10890000	0	2	AACCCT
LG1	10900000	4	2	AACCCT
LG1	10910000	3	0	AACCCT
LG1	10920000	4	0	AACCCT
LG1	10930000	2	3	AACCCT
LG1	10940000	2	0	AACCCT
LG1	10950000	3	0	AACCCT
LG1	10960000	2	2	AACCCT
LG1	10970000	1	1	AACCCT
LG1	10980000	5	3	AACCCT
LG1	10990000	3	2	AACCCT
LG1	11000000	2	2	AACCCT
LG1	11010000	0	2	AACCCT
LG1	11020000	2	0	AACCCT
LG1	11030000	1	0	AACCCT
LG1	11040000	2	0	AACCCT
LG1	11050000	0	0	AACCCT
LG1	11060000	2	3	AACCCT
LG1	11070000	4	0	AACCCT
LG1	11080000	3	2	AACCCT
LG1	11090000	4	2	AACCCT
LG1	11100000	3	4	AACCCT
LG1	11110000	3	5	AACCCT
LG1	11120000	3	1	AACCCT
LG1	11130000	5	3	AACCCT
LG1	11140000	3	2	AACCCT
LG1	11150000	4	2	AACCCT
LG1	11160000	4	1	AACCCT
LG1	11170000	0	5	AACCCT
LG1	11180000	4	5	AACCCT
LG1	11190000	3	1	AACCCT
LG1	11200000	0	0	AACCCT
LG1	11210000	5	3	AACCCT
LG1	11220000	2	2	AACCCT
LG1	11230000	3	0	AACCCT
LG1	11240000	0	4	AACCCT
LG1	11250000	1	4	AACCCT
LG1	11260000	2	2	AACCCT
LG1	11270000	1	5	AACCCT
LG1	11280000	2	3	AACCCT
LG1	11290000	1	2	AACCCT
LG1	11300000	2	3	AACCCT
LG1	11310000	5	4	AACCCT
LG1	11320000	0	1	AACCCT
LG1	11330000	3	0	AACCCT
LG1	11340000	2	1	AACCCT
LG1	11350000	1	2	AACCCT
LG1	11360000	1	1	AACCCT
LG1	11370000	2	1	AACCCT
LG1	11380000	1	3	AACCCT
LG1	11390000	1	0	AACCCT
LG1	11400000	3	2	AACCCT
LG1	11410000	1	1	AACCCT
LG1	11420000	4	1	AACCCT
LG1	11430000	3	2	AACCCT
LG1	11440000	3	2	AACCCT
LG1	11450000	1	4	AACCCT
LG1	11460000	1	5	AACCCT
LG1	11470000	2	0	AACCCT
LG1	11480000	1	0	AACCCT
LG1	11490000	3	3	AACCCT
LG1	11500000	3	2	AACCCT
LG1	11510000	1	1	AACCCT
LG1	11520000	2	1	AACCCT
LG1	11530000	2	1	AACCCT
LG1	11540000	1	3	AACCCT
LG1	11550000	1	1	AACCCT
LG1	11560000	0	3	AACCCT
LG1	11570000	5	3	AACCCT
LG1	11580000	1	3	AACCCT
LG1	11590000	1	2	AACCCT
LG1	11600000	1	2	AACCCT
LG1	11610000	0	2	AACCCT
LG1	11620000	5	1	AACCCT
LG1	11630000	1	0	AACCCT
LG1	11640000	1	2	AACCCT
LG1	11650000	0	3	AACCCT
LG1	11660000	1	1	AACCCT
LG1	11670000	4	2	AACCCT
LG1	11680000	2	3	AACCCT
LG1	11690000	1	0	AACCCT
LG1	11700000	5	3	AACCCT
LG1	11710000	0	1	AACCCT
LG1	11720000	1	1	AACCCT
LG1	11730000	2	2	AACCCT
LG1	11740000	2	0	AACCCT
LG1	11750000	3	0	AACCCT
LG1	11760000	4	3	AACCCT
LG1	11770000	2	3	AACCCT
LG1	11780000	1	1	AACCCT
LG1	11790000	2	3	AACCCT
LG1	11800000	0	6	AACCCT
LG1	11810000	2	0	AACCCT
LG1	11820000	2	3	AACCCT
LG1	11830000	1	1	AACCCT
LG1	11840000	3	1	AACCCT
LG1	11850000	1	2	AACCCT
LG1	11860000	1	0	AACCCT
LG1	11870000	3	2	AACCCT
LG1	11880000	1	3	AACCCT
LG1	11890000	4	1	AACCCT
LG1	11900000	1	1	AACCCT
LG1	11910000	1	1	AACCCT
LG1	11920000	6	1	AACCCT
LG1	11930000	3	0	AACCCT
LG1	11940000	3	0	AACCCT
LG1	11950000	2	2	AACCCT
LG1	11960000	2	3	AACCCT
LG1	11970000	1	1	AACCCT
LG1	11980000	5	2	AACCCT
LG1	11990000	1	1	AACCCT
LG1	12000000	4	2	AACCCT
LG1	12010000	1	5	AACCCT
LG1	12020000	2	2	AACCCT
LG1	12030000	1	3	AACCCT
LG1	12040000	3	5	AACCCT
LG1	12050000	3	4	AACCCT
LG1	12060000	2	6	AACCCT
LG1	12070000	0	4	AACCCT
LG1	12080000	0	3	AACCCT
LG1	12090000	2	1	AACCCT
LG1	12100000	0	1	AACCCT
LG1	12110000	2	1	AACCCT
LG1	12120000	2	2	AACCCT
LG1	12130000	3	2	AACCCT
LG1	12140000	3	0	AACCCT
LG1	12150000	2	3	AACCCT
LG1	12160000	1	4	AACCCT
LG1	12170000	2	1	AACCCT
LG1	12180000	5	0	AACCCT
LG1	12190000	3	2	AACCCT
LG1	12200000	1	1	AACCCT
LG1	12210000	2	2	AACCCT
LG1	12220000	1	3	AACCCT
LG1	12230000	4	1	AACCCT
LG1	12240000	1	3	AACCCT
LG1	12250000	0	1	AACCCT
LG1	12260000	3	1	AACCCT
LG1	12270000	1	3	AACCCT
LG1	12280000	2	3	AACCCT
LG1	12290000	3	2	AACCCT
LG1	12300000	4	5	AACCCT
LG1	12310000	3	6	AACCCT
LG1	12320000	5	1	AACCCT
LG1	12330000	1	4	AACCCT
LG1	12340000	1	5	AACCCT
LG1	12350000	1	3	AACCCT
LG1	12360000	3	3	AACCCT
LG1	12370000	1	4	AACCCT
LG1	12380000	1	1	AACCCT
LG1	12390000	3	2	AACCCT
LG1	12400000	0	1	AACCCT
LG1	12410000	2	2	AACCCT
LG1	12420000	1	3	AACCCT
LG1	12430000	2	1	AACCCT
LG1	12440000	4	2	AACCCT
LG1	12450000	2	1	AACCCT
LG1	12460000	2	1	AACCCT
LG1	12470000	1	2	AACCCT
LG1	12480000	0	5	AACCCT
LG1	12490000	2	1	AACCCT
LG1	12500000	0	3	AACCCT
LG1	12510000	2	1	AACCCT
LG1	12520000	3	2	AACCCT
LG1	12530000	1	4	AACCCT
LG1	12540000	7	1	AACCCT
LG1	12550000	3	1	AACCCT
LG1	12560000	3	0	AACCCT
LG1	12570000	1	3	AACCCT
LG1	12580000	3	2	AACCCT
LG1	12590000	0	1	AACCCT
LG1	12600000	1	1	AACCCT
LG1	12610000	2	5	AACCCT
LG1	12620000	2	2	AACCCT
LG1	12630000	0	2	AACCCT
LG1	12640000	3	2	AACCCT
LG1	12650000	4	4	AACCCT
LG1	12660000	2	5	AACCCT
LG1	12670000	2	2	AACCCT
LG1	12680000	4	3	AACCCT
LG1	12690000	3	0	AACCCT
LG1	12700000	0	1	AACCCT
LG1	12710000	1	1	AACCCT
LG1	12720000	2	0	AACCCT
LG1	12730000	1	4	AACCCT
LG1	12740000	3	0	AACCCT
LG1	12750000	0	6	AACCCT
LG1	12760000	3	2	AACCCT
LG1	12770000	2	1	AACCCT
LG1	12780000	2	2	AACCCT
LG1	12790000	2	0	AACCCT
LG1	12800000	1	3	AACCCT
LG1	12810000	1	3	AACCCT
LG1	12820000	2	5	AACCCT
LG1	12830000	2	2	AACCCT
LG1	12840000	3	4	AACCCT
LG1	12850000	3	1	AACCCT
LG1	12860000	4	4	AACCCT
LG1	12870000	5	3	AACCCT
LG1	12880000	1	1	AACCCT
LG1	12890000	0	2	AACCCT
LG1	12900000	1	3	AACCCT
LG1	12910000	5	0	AACCCT
LG1	12920000	3	4	AACCCT
LG1	12930000	2	3	AACCCT
LG1	12940000	1	7	AACCCT
LG1	12950000	1	3	AACCCT
LG1	12960000	1	5	AACCCT
LG1	12970000	1	2	AACCCT
LG1	12980000	2	2	AACCCT
LG1	12990000	0	2	AACCCT
LG1	13000000	2	1	AACCCT
LG1	13010000	3	2	AACCCT
LG1	13020000	2	1	AACCCT
LG1	13030000	1	1	AACCCT
LG1	13040000	1	1	AACCCT
LG1	13050000	1	0	AACCCT
LG1	13060000	3	2	AACCCT
LG1	13070000	1	3	AACCCT
LG1	13080000	2	2	AACCCT
LG1	13090000	1	2	AACCCT
LG1	13100000	3	2	AACCCT
LG1	13110000	1	4	AACCCT
LG1	13120000	0	0	AACCCT
LG1	13130000	7	1	AACCCT
LG1	13140000	2	1	AACCCT
LG1	13150000	2	2	AACCCT
LG1	13160000	2	3	AACCCT
LG1	13170000	3	0	AACCCT
LG1	13180000	2	1	AACCCT
LG1	13190000	3	8	AACCCT
LG1	13200000	4	2	AACCCT
LG1	13210000	2	2	AACCCT
LG1	13220000	2	1	AACCCT
LG1	13230000	0	1	AACCCT
LG1	13240000	0	2	AACCCT
LG1	13250000	2	2	AACCCT
LG1	13260000	0	1	AACCCT
LG1	13270000	3	3	AACCCT
LG1	13280000	0	1	AACCCT
LG1	13290000	3	2	AACCCT
LG1	13300000	2	3	AACCCT
LG1	13310000	3	2	AACCCT
LG1	13320000	3	5	AACCCT
LG1	13330000	3	3	AACCCT
LG1	13340000	2	4	AACCCT
LG1	13350000	4	1	AACCCT
LG1	13360000	0	2	AACCCT
LG1	13370000	6	1	AACCCT
LG1	13380000	3	2	AACCCT
LG1	13390000	0	5	AACCCT
LG1	13400000	1	3	AACCCT
LG1	13410000	1	1	AACCCT
LG1	13420000	1	1	AACCCT
LG1	13430000	3	1	AACCCT
LG1	13440000	0	3	AACCCT
LG1	13450000	1	0	AACCCT
LG1	13460000	2	3	AACCCT
LG1	13470000	1	1	AACCCT
LG1	13480000	1	5	AACCCT
LG1	13490000	1	1	AACCCT
LG1	13500000	0	3	AACCCT
LG1	13510000	4	1	AACCCT
LG1	13520000	1	1	AACCCT
LG1	13530000	3	2	AACCCT
LG1	13540000	1	1	AACCCT
LG1	13550000	4	1	AACCCT
LG1	13560000	3	3	AACCCT
LG1	13570000	12	2	AACCCT
LG1	13580000	2	2	AACCCT
LG1	13590000	2	2	AACCCT
LG1	13600000	4	1	AACCCT
LG1	13610000	2	3	AACCCT
LG1	13620000	2	3	AACCCT
LG1	13630000	1	3	AACCCT
LG1	13640000	1	3	AACCCT
LG1	13650000	1	1	AACCCT
LG1	13660000	0	1	AACCCT
LG1	13670000	1	1	AACCCT
LG1	13680000	2	1	AACCCT
LG1	13690000	3	1	AACCCT
LG1	13700000	2	1	AACCCT
LG1	13710000	2	6	AACCCT
LG1	13720000	3	3	AACCCT
LG1	13730000	2	2	AACCCT
LG1	13740000	4	0	AACCCT
LG1	13750000	3	3	AACCCT
LG1	13760000	9	2	AACCCT
LG1	13770000	2	1	AACCCT
LG1	13780000	6	3	AACCCT
LG1	13790000	2	2	AACCCT
LG1	13800000	4	2	AACCCT
LG1	13810000	0	0	AACCCT
LG1	13820000	2	4	AACCCT
LG1	13830000	0	2	AACCCT
LG1	13840000	1	3	AACCCT
LG1	13850000	2	1	AACCCT
LG1	13860000	4	3	AACCCT
LG1	13870000	2	2	AACCCT
LG1	13880000	1	0	AACCCT
LG1	13890000	4	3	AACCCT
LG1	13900000	2	0	AACCCT
LG1	13910000	2	4	AACCCT
LG1	13920000	1	3	AACCCT
LG1	13930000	6	3	AACCCT
LG1	13940000	3	0	AACCCT
LG1	13950000	2	1	AACCCT
LG1	13960000	3	3	AACCCT
LG1	13970000	2	0	AACCCT
LG1	13980000	4	0	AACCCT
LG1	13990000	2	1	AACCCT
LG1	14000000	5	0	AACCCT
LG1	14010000	2	2	AACCCT
LG1	14020000	1	1	AACCCT
LG1	14030000	2	3	AACCCT
LG1	14040000	6	1	AACCCT
LG1	14050000	6	5	AACCCT
LG1	14060000	2	3	AACCCT
LG1	14070000	4	2	AACCCT
LG1	14080000	0	2	AACCCT
LG1	14090000	6	1	AACCCT
LG1	14100000	3	6	AACCCT
LG1	14110000	0	2	AACCCT
LG1	14120000	3	3	AACCCT
LG1	14130000	1	2	AACCCT
LG1	14140000	2	1	AACCCT
LG1	14150000	1	2	AACCCT
LG1	14160000	3	2	AACCCT
LG1	14170000	2	2	AACCCT
LG1	14180000	2	5	AACCCT
LG1	14190000	3	2	AACCCT
LG1	14200000	1	2	AACCCT
LG1	14210000	1	1	AACCCT
LG1	14220000	3	1	AACCCT
LG1	14230000	1	1	AACCCT
LG1	14240000	1	3	AACCCT
LG1	14250000	0	2	AACCCT
LG1	14260000	5	1	AACCCT
LG1	14270000	4	0	AACCCT
LG1	14280000	1	4	AACCCT
LG1	14290000	2	0	AACCCT
LG1	14300000	4	2	AACCCT
LG1	14310000	1	2	AACCCT
LG1	14320000	4	4	AACCCT
LG1	14330000	1	1	AACCCT
LG1	14340000	0	2	AACCCT
LG1	14350000	3	1	AACCCT
LG1	14360000	5	1	AACCCT
LG1	14370000	6	1	AACCCT
LG1	14380000	3	0	AACCCT
LG1	14390000	1	2	AACCCT
LG1	14400000	0	1	AACCCT
LG1	14410000	0	3	AACCCT
LG1	14420000	1	2	AACCCT
LG1	14430000	3	0	AACCCT
LG1	14440000	0	1	AACCCT
LG1	14450000	5	6	AACCCT
LG1	14460000	3	2	AACCCT
LG1	14470000	1	4	AACCCT
LG1	14480000	3	2	AACCCT
LG1	14490000	4	1	AACCCT
LG1	14500000	4	5	AACCCT
LG1	14510000	2	2	AACCCT
LG1	14520000	1	3	AACCCT
LG1	14530000	1	5	AACCCT
LG1	14540000	7	2	AACCCT
LG1	14550000	1	2	AACCCT
LG1	14560000	1	3	AACCCT
LG1	14570000	3	4	AACCCT
LG1	14580000	2	1	AACCCT
LG1	14590000	1	1	AACCCT
LG1	14600000	1	0	AACCCT
LG1	14610000	3	2	AACCCT
LG1	14620000	3	7	AACCCT
LG1	14630000	4	1	AACCCT
LG1	14640000	2	2	AACCCT
LG1	14650000	3	4	AACCCT
LG1	14660000	1	4	AACCCT
LG1	14670000	2	2	AACCCT
LG1	14680000	0	3	AACCCT
LG1	14690000	3	3	AACCCT
LG1	14700000	3	3	AACCCT
LG1	14710000	3	0	AACCCT
LG1	14720000	0	2	AACCCT
LG1	14730000	1	3	AACCCT
LG1	14740000	3	1	AACCCT
LG1	14750000	3	4	AACCCT
LG1	14760000	1	3	AACCCT
LG1	14770000	3	1	AACCCT
LG1	14780000	5	3	AACCCT
LG1	14790000	5	1	AACCCT
LG1	14800000	1	2	AACCCT
LG1	14810000	6	0	AACCCT
LG1	14820000	2	4	AACCCT
LG1	14830000	4	2	AACCCT
LG1	14840000	3	5	AACCCT
LG1	14850000	3	2	AACCCT
LG1	14860000	3	3	AACCCT
LG1	14870000	2	3	AACCCT
LG1	14880000	3	4	AACCCT
LG1	14890000	3	4	AACCCT
LG1	14900000	2	3	AACCCT
LG1	14910000	1	1	AACCCT
LG1	14920000	3	0	AACCCT
LG1	14930000	1	4	AACCCT
LG1	14940000	5	0	AACCCT
LG1	14950000	4	1	AACCCT
LG1	14960000	2	0	AACCCT
LG1	14970000	1	0	AACCCT
LG1	14980000	2	2	AACCCT
LG1	14990000	1	2	AACCCT
LG1	15000000	4	4	AACCCT
LG1	15010000	0	0	AACCCT
LG1	15020000	2	1	AACCCT
LG1	15030000	2	2	AACCCT
LG1	15040000	1	1	AACCCT
LG1	15050000	5	2	AACCCT
LG1	15060000	1	2	AACCCT
LG1	15070000	4	1	AACCCT
LG1	15080000	3	2	AACCCT
LG1	15090000	3	3	AACCCT
LG1	15100000	3	2	AACCCT
LG1	15110000	2	2	AACCCT
LG1	15120000	4	2	AACCCT
LG1	15130000	1	0	AACCCT
LG1	15140000	1	1	AACCCT
LG1	15150000	3	0	AACCCT
LG1	15160000	3	2	AACCCT
LG1	15170000	1	4	AACCCT
LG1	15180000	4	4	AACCCT
LG1	15190000	5	1	AACCCT
LG1	15200000	4	1	AACCCT
LG1	15210000	2	7	AACCCT
LG1	15220000	4	3	AACCCT
LG1	15230000	0	1	AACCCT
LG1	15240000	2	2	AACCCT
LG1	15250000	1	2	AACCCT
LG1	15260000	4	0	AACCCT
LG1	15270000	1	3	AACCCT
LG1	15280000	2	2	AACCCT
LG1	15290000	2	3	AACCCT
LG1	15300000	1	1	AACCCT
LG1	15310000	0	1	AACCCT
LG1	15320000	2	1	AACCCT
LG1	15330000	0	1	AACCCT
LG1	15340000	1	0	AACCCT
LG1	15350000	1	1	AACCCT
LG1	15360000	0	4	AACCCT
LG1	15370000	2	0	AACCCT
LG1	15380000	3	1	AACCCT
LG1	15390000	2	2	AACCCT
LG1	15400000	3	0	AACCCT
LG1	15410000	4	0	AACCCT
LG1	15420000	2	3	AACCCT
LG1	15430000	6	1	AACCCT
LG1	15440000	2	0	AACCCT
LG1	15450000	2	2	AACCCT
LG1	15460000	3	5	AACCCT
LG1	15470000	4	1	AACCCT
LG1	15480000	2	2	AACCCT
LG1	15490000	2	3	AACCCT
LG1	15500000	0	0	AACCCT
LG1	15510000	6	1	AACCCT
LG1	15520000	4	3	AACCCT
LG1	15530000	0	1	AACCCT
LG1	15540000	3	2	AACCCT
LG1	15550000	4	4	AACCCT
LG1	15560000	2	3	AACCCT
LG1	15570000	1	2	AACCCT
LG1	15580000	2	3	AACCCT
LG1	15590000	2	1	AACCCT
LG1	15600000	1	0	AACCCT
LG1	15610000	6	4	AACCCT
LG1	15620000	4	3	AACCCT
LG1	15630000	1	1	AACCCT
LG1	15640000	2	1	AACCCT
LG1	15650000	2	0	AACCCT
LG1	15660000	3	3	AACCCT
LG1	15670000	5	2	AACCCT
LG1	15680000	3	6	AACCCT
LG1	15690000	1	1	AACCCT
LG1	15700000	5	2	AACCCT
LG1	15710000	3	1	AACCCT
LG1	15720000	0	2	AACCCT
LG1	15730000	2	1	AACCCT
LG1	15740000	0	2	AACCCT
LG1	15750000	3	1	AACCCT
LG1	15760000	2	6	AACCCT
LG1	15770000	2	1	AACCCT
LG1	15780000	1	4	AACCCT
LG1	15790000	3	0	AACCCT
LG1	15800000	2	1	AACCCT
LG1	15810000	1	3	AACCCT
LG1	15820000	0	2	AACCCT
LG1	15830000	3	5	AACCCT
LG1	15840000	1	3	AACCCT
LG1	15850000	2	3	AACCCT
LG1	15860000	2	2	AACCCT
LG1	15870000	3	3	AACCCT
LG1	15880000	0	4	AACCCT
LG1	15890000	0	1	AACCCT
LG1	15900000	0	1	AACCCT
LG1	15910000	2	1	AACCCT
LG1	15920000	4	2	AACCCT
LG1	15930000	2	4	AACCCT
LG1	15940000	2	1	AACCCT
LG1	15950000	2	1	AACCCT
LG1	15960000	1	2	AACCCT
LG1	15970000	4	1	AACCCT
LG1	15980000	2	1	AACCCT
LG1	15990000	2	1	AACCCT
LG1	16000000	4	2	AACCCT
LG1	16010000	2	1	AACCCT
LG1	16020000	3	4	AACCCT
LG1	16030000	2	0	AACCCT
LG1	16040000	1	0	AACCCT
LG1	16050000	2	3	AACCCT
LG1	16060000	2	2	AACCCT
LG1	16070000	4	0	AACCCT
LG1	16080000	3	4	AACCCT
LG1	16090000	3	1	AACCCT
LG1	16100000	1	3	AACCCT
LG1	16110000	3	4	AACCCT
LG1	16120000	0	3	AACCCT
LG1	16130000	2	2	AACCCT
LG1	16140000	2	2	AACCCT
LG1	16150000	4	9	AACCCT
LG1	16160000	2	2	AACCCT
LG1	16170000	4	3	AACCCT
LG1	16180000	3	3	AACCCT
LG1	16190000	2	2	AACCCT
LG1	16200000	2	2	AACCCT
LG1	16210000	4	0	AACCCT
LG1	16220000	1	1	AACCCT
LG1	16230000	1	2	AACCCT
LG1	16240000	5	4	AACCCT
LG1	16250000	3	2	AACCCT
LG1	16260000	2	3	AACCCT
LG1	16270000	0	2	AACCCT
LG1	16280000	1	1	AACCCT
LG1	16290000	4	3	AACCCT
LG1	16300000	5	1	AACCCT
LG1	16310000	1	0	AACCCT
LG1	16320000	3	3	AACCCT
LG1	16330000	4	2	AACCCT
LG1	16340000	1	2	AACCCT
LG1	16350000	1	2	AACCCT
LG1	16360000	2	3	AACCCT
LG1	16370000	4	2	AACCCT
LG1	16380000	2	3	AACCCT
LG1	16390000	1	1	AACCCT
LG1	16400000	2	1	AACCCT
LG1	16410000	2	3	AACCCT
LG1	16420000	3	1	AACCCT
LG1	16430000	1	2	AACCCT
LG1	16440000	4	5	AACCCT
LG1	16450000	1	2	AACCCT
LG1	16460000	1	4	AACCCT
LG1	16470000	3	4	AACCCT
LG1	16480000	0	2	AACCCT
LG1	16490000	2	4	AACCCT
LG1	16500000	4	1	AACCCT
LG1	16510000	1	4	AACCCT
LG1	16520000	0	3	AACCCT
LG1	16530000	3	4	AACCCT
LG1	16540000	7	2	AACCCT
LG1	16550000	2	0	AACCCT
LG1	16560000	3	1	AACCCT
LG1	16570000	1	7	AACCCT
LG1	16580000	2	4	AACCCT
LG1	16590000	1	3	AACCCT
LG1	16600000	2	0	AACCCT
LG1	16610000	2	2	AACCCT
LG1	16620000	2	2	AACCCT
LG1	16630000	3	0	AACCCT
LG1	16640000	2	2	AACCCT
LG1	16650000	2	0	AACCCT
LG1	16660000	5	0	AACCCT
LG1	16670000	3	3	AACCCT
LG1	16680000	1	3	AACCCT
LG1	16690000	1	4	AACCCT
LG1	16700000	2	1	AACCCT
LG1	16710000	1	3	AACCCT
LG1	16720000	3	6	AACCCT
LG1	16730000	0	2	AACCCT
LG1	16740000	3	1	AACCCT
LG1	16750000	3	1	AACCCT
LG1	16760000	1	3	AACCCT
LG1	16770000	1	2	AACCCT
LG1	16780000	1	1	AACCCT
LG1	16790000	2	3	AACCCT
LG1	16800000	4	4	AACCCT
LG1	16810000	1	0	AACCCT
LG1	16820000	3	0	AACCCT
LG1	16830000	0	2	AACCCT
LG1	16840000	4	2	AACCCT
LG1	16850000	1	0	AACCCT
LG1	16860000	0	3	AACCCT
LG1	16870000	0	1	AACCCT
LG1	16880000	2	1	AACCCT
LG1	16890000	1	3	AACCCT
LG1	16900000	1	1	AACCCT
LG1	16910000	2	1	AACCCT
LG1	16920000	4	0	AACCCT
LG1	16930000	4	3	AACCCT
LG1	16940000	1	2	AACCCT
LG1	16950000	2	3	AACCCT
LG1	16960000	0	4	AACCCT
LG1	16970000	2	2	AACCCT
LG1	16980000	2	1	AACCCT
LG1	16990000	5	5	AACCCT
LG1	17000000	3	1	AACCCT
LG1	17010000	2	4	AACCCT
LG1	17020000	1	2	AACCCT
LG1	17030000	4	1	AACCCT
LG1	17040000	2	5	AACCCT
LG1	17050000	1	0	AACCCT
LG1	17060000	4	2	AACCCT
LG1	17070000	3	1	AACCCT
LG1	17080000	3	2	AACCCT
LG1	17090000	1	0	AACCCT
LG1	17100000	2	1	AACCCT
LG1	17110000	4	0	AACCCT
LG1	17120000	5	1	AACCCT
LG1	17130000	1	0	AACCCT
LG1	17140000	1	5	AACCCT
LG1	17150000	0	1	AACCCT
LG1	17160000	1	1	AACCCT
LG1	17170000	2	3	AACCCT
LG1	17180000	0	5	AACCCT
LG1	17190000	1	0	AACCCT
LG1	17200000	4	2	AACCCT
LG1	17210000	5	2	AACCCT
LG1	17220000	2	0	AACCCT
LG1	17230000	3	2	AACCCT
LG1	17240000	3	2	AACCCT
LG1	17250000	2	1	AACCCT
LG1	17260000	1	2	AACCCT
LG1	17270000	4	1	AACCCT
LG1	17280000	0	1	AACCCT
LG1	17290000	6	6	AACCCT
LG1	17300000	3	1	AACCCT
LG1	17310000	4	5	AACCCT
LG1	17320000	2	3	AACCCT
LG1	17330000	1	1	AACCCT
LG1	17340000	2	1	AACCCT
LG1	17350000	2	2	AACCCT
LG1	17360000	1	4	AACCCT
LG1	17370000	0	2	AACCCT
LG1	17380000	1	4	AACCCT
LG1	17390000	1	0	AACCCT
LG1	17400000	3	2	AACCCT
LG1	17410000	3	3	AACCCT
LG1	17420000	0	2	AACCCT
LG1	17430000	3	1	AACCCT
LG1	17440000	0	4	AACCCT
LG1	17450000	1	4	AACCCT
LG1	17460000	1	1	AACCCT
LG1	17470000	3	1	AACCCT
LG1	17480000	3	1	AACCCT
LG1	17490000	3	5	AACCCT
LG1	17500000	3	4	AACCCT
LG1	17510000	2	1	AACCCT
LG1	17520000	0	3	AACCCT
LG1	17530000	3	5	AACCCT
LG1	17540000	5	1	AACCCT
LG1	17550000	2	2	AACCCT
LG1	17560000	1	3	AACCCT
LG1	17570000	3	6	AACCCT
LG1	17580000	2	2	AACCCT
LG1	17590000	1	3	AACCCT
LG1	17600000	4	3	AACCCT
LG1	17610000	0	3	AACCCT
LG1	17620000	3	1	AACCCT
LG1	17630000	3	5	AACCCT
LG1	17640000	3	2	AACCCT
LG1	17650000	3	2	AACCCT
LG1	17660000	3	2	AACCCT
LG1	17670000	4	0	AACCCT
LG1	17680000	5	4	AACCCT
LG1	17690000	3	4	AACCCT
LG1	17700000	3	4	AACCCT
LG1	17710000	1	3	AACCCT
LG1	17720000	2	1	AACCCT
LG1	17730000	2	1	AACCCT
LG1	17740000	4	4	AACCCT
LG1	17750000	4	0	AACCCT
LG1	17760000	0	1	AACCCT
LG1	17770000	1	4	AACCCT
LG1	17780000	2	3	AACCCT
LG1	17790000	2	3	AACCCT
LG1	17800000	2	1	AACCCT
LG1	17810000	0	1	AACCCT
LG1	17820000	1	5	AACCCT
LG1	17830000	0	2	AACCCT
LG1	17840000	0	3	AACCCT
LG1	17850000	2	1	AACCCT
LG1	17860000	3	0	AACCCT
LG1	17870000	3	0	AACCCT
LG1	17880000	0	1	AACCCT
LG1	17890000	1	0	AACCCT
LG1	17900000	0	1	AACCCT
LG1	17910000	0	1	AACCCT
LG1	17920000	3	0	AACCCT
LG1	17930000	0	6	AACCCT
LG1	17940000	2	2	AACCCT
LG1	17950000	2	1	AACCCT
LG1	17960000	1	1	AACCCT
LG1	17970000	1	3	AACCCT
LG1	17980000	1	3	AACCCT
LG1	17990000	6	1	AACCCT
LG1	18000000	5	1	AACCCT
LG1	18010000	2	2	AACCCT
LG1	18020000	2	3	AACCCT
LG1	18030000	1	1	AACCCT
LG1	18040000	2	1	AACCCT
LG1	18050000	3	2	AACCCT
LG1	18060000	2	2	AACCCT
LG1	18070000	0	2	AACCCT
LG1	18080000	2	0	AACCCT
LG1	18090000	1	2	AACCCT
LG1	18100000	0	1	AACCCT
LG1	18110000	2	2	AACCCT
LG1	18120000	1	5	AACCCT
LG1	18130000	2	2	AACCCT
LG1	18140000	2	0	AACCCT
LG1	18150000	3	2	AACCCT
LG1	18160000	2	2	AACCCT
LG1	18170000	4	3	AACCCT
LG1	18180000	2	1	AACCCT
LG1	18190000	4	2	AACCCT
LG1	18200000	1	3	AACCCT
LG1	18210000	2	1	AACCCT
LG1	18220000	9	1	AACCCT
LG1	18230000	1	1	AACCCT
LG1	18240000	1	1	AACCCT
LG1	18250000	2	3	AACCCT
LG1	18260000	4	2	AACCCT
LG1	18270000	4	2	AACCCT
LG1	18280000	2	1	AACCCT
LG1	18290000	2	1	AACCCT
LG1	18300000	1	5	AACCCT
LG1	18310000	2	1	AACCCT
LG1	18320000	3	4	AACCCT
LG1	18330000	3	2	AACCCT
LG1	18340000	4	2	AACCCT
LG1	18350000	0	1	AACCCT
LG1	18360000	2	1	AACCCT
LG1	18370000	5	7	AACCCT
LG1	18380000	2	5	AACCCT
LG1	18390000	2	4	AACCCT
LG1	18400000	1	1	AACCCT
LG1	18410000	2	0	AACCCT
LG1	18420000	2	2	AACCCT
LG1	18430000	2	4	AACCCT
LG1	18440000	5	2	AACCCT
LG1	18450000	4	0	AACCCT
LG1	18460000	7	6	AACCCT
LG1	18470000	1	5	AACCCT
LG1	18480000	4	3	AACCCT
LG1	18490000	3	1	AACCCT
LG1	18500000	0	2	AACCCT
LG1	18510000	1	1	AACCCT
LG1	18520000	1	0	AACCCT
LG1	18530000	3	1	AACCCT
LG1	18540000	4	3	AACCCT
LG1	18550000	3	0	AACCCT
LG1	18560000	1	1	AACCCT
LG1	18570000	4	3	AACCCT
LG1	18580000	2	0	AACCCT
LG1	18590000	4	4	AACCCT
LG1	18600000	2	5	AACCCT
LG1	18610000	0	1	AACCCT
LG1	18620000	3	1	AACCCT
LG1	18630000	3	1	AACCCT
LG1	18640000	1	2	AACCCT
LG1	18650000	4	6	AACCCT
LG1	18660000	2	4	AACCCT
LG1	18670000	6	2	AACCCT
LG1	18680000	4	1	AACCCT
LG1	18690000	1	1	AACCCT
LG1	18700000	1	3	AACCCT
LG1	18710000	1	1	AACCCT
LG1	18720000	0	2	AACCCT
LG1	18730000	4	2	AACCCT
LG1	18740000	1	1	AACCCT
LG1	18750000	3	2	AACCCT
LG1	18760000	1	2	AACCCT
LG1	18770000	3	4	AACCCT
LG1	18780000	1	3	AACCCT
LG1	18790000	7	1	AACCCT
LG1	18800000	5	2	AACCCT
LG1	18810000	5	3	AACCCT
LG1	18820000	3	2	AACCCT
LG1	18830000	3	3	AACCCT
LG1	18840000	1	4	AACCCT
LG1	18850000	3	1	AACCCT
LG1	18860000	2	1	AACCCT
LG1	18870000	2	1	AACCCT
LG1	18880000	3	0	AACCCT
LG1	18890000	4	4	AACCCT
LG1	18900000	1	1	AACCCT
LG1	18910000	2	2	AACCCT
LG1	18920000	2	1	AACCCT
LG1	18930000	4	1	AACCCT
LG1	18940000	2	2	AACCCT
LG1	18950000	2	3	AACCCT
LG1	18960000	3	3	AACCCT
LG1	18970000	0	0	AACCCT
LG1	18980000	2	4	AACCCT
LG1	18990000	1	4	AACCCT
LG1	19000000	3	1	AACCCT
LG1	19010000	5	2	AACCCT
LG1	19020000	1	2	AACCCT
LG1	19030000	4	3	AACCCT
LG1	19040000	0	2	AACCCT
LG1	19050000	1	0	AACCCT
LG1	19060000	1	0	AACCCT
LG1	19070000	2	2	AACCCT
LG1	19080000	2	4	AACCCT
LG1	19090000	0	1	AACCCT
LG1	19100000	1	2	AACCCT
LG1	19110000	2	2	AACCCT
LG1	19120000	2	0	AACCCT
LG1	19130000	0	1	AACCCT
LG1	19140000	1	0	AACCCT
LG1	19150000	3	1	AACCCT
LG1	19160000	2	3	AACCCT
LG1	19170000	5	6	AACCCT
LG1	19180000	1	2	AACCCT
LG1	19190000	0	1	AACCCT
LG1	19200000	3	2	AACCCT
LG1	19210000	2	1	AACCCT
LG1	19220000	1	1	AACCCT
LG1	19230000	2	2	AACCCT
LG1	19240000	2	2	AACCCT
LG1	19250000	2	1	AACCCT
LG1	19260000	3	1	AACCCT
LG1	19270000	1	2	AACCCT
LG1	19280000	3	2	AACCCT
LG1	19290000	3	1	AACCCT
LG1	19300000	1	2	AACCCT
LG1	19310000	3	0	AACCCT
LG1	19320000	1	3	AACCCT
LG1	19330000	1	1	AACCCT
LG1	19340000	2	1	AACCCT
LG1	19350000	1	2	AACCCT
LG1	19360000	0	2	AACCCT
LG1	19370000	0	1	AACCCT
LG1	19380000	0	3	AACCCT
LG1	19390000	3	7	AACCCT
LG1	19400000	3	2	AACCCT
LG1	19410000	2	1	AACCCT
LG1	19420000	3	3	AACCCT
LG1	19430000	1	2	AACCCT
LG1	19440000	1	4	AACCCT
LG1	19450000	8	5	AACCCT
LG1	19460000	6	0	AACCCT
LG1	19470000	1	1	AACCCT
LG1	19480000	2	2	AACCCT
LG1	19490000	1	1	AACCCT
LG1	19500000	3	2	AACCCT
LG1	19510000	1	2	AACCCT
LG1	19520000	3	6	AACCCT
LG1	19530000	0	2	AACCCT
LG1	19540000	2	0	AACCCT
LG1	19550000	2	1	AACCCT
LG1	19560000	4	3	AACCCT
LG1	19570000	0	0	AACCCT
LG1	19580000	4	1	AACCCT
LG1	19590000	2	1	AACCCT
LG1	19600000	4	1	AACCCT
LG1	19610000	2	3	AACCCT
LG1	19620000	3	4	AACCCT
LG1	19630000	2	5	AACCCT
LG1	19640000	2	0	AACCCT
LG1	19650000	5	2	AACCCT
LG1	19660000	1	2	AACCCT
LG1	19670000	2	2	AACCCT
LG1	19680000	2	4	AACCCT
LG1	19690000	1	3	AACCCT
LG1	19700000	1	1	AACCCT
LG1	19710000	1	1	AACCCT
LG1	19720000	2	4	AACCCT
LG1	19730000	1	3	AACCCT
LG1	19740000	1	3	AACCCT
LG1	19750000	1	2	AACCCT
LG1	19760000	0	0	AACCCT
LG1	19770000	4	1	AACCCT
LG1	19780000	0	2	AACCCT
LG1	19790000	1	1	AACCCT
LG1	19800000	4	1	AACCCT
LG1	19810000	3	1	AACCCT
LG1	19820000	3	1	AACCCT
LG1	19830000	4	6	AACCCT
LG1	19840000	3	0	AACCCT
LG1	19850000	4	1	AACCCT
LG1	19860000	0	1	AACCCT
LG1	19870000	2	1	AACCCT
LG1	19880000	0	2	AACCCT
LG1	19890000	2	0	AACCCT
LG1	19900000	0	1	AACCCT
LG1	19910000	2	1	AACCCT
LG1	19920000	3	1	AACCCT
LG1	19930000	6	0	AACCCT
LG1	19940000	1	1	AACCCT
LG1	19950000	2	3	AACCCT
LG1	19960000	2	0	AACCCT
LG1	19970000	5	7	AACCCT
LG1	19980000	6	0	AACCCT
[truncated: 84,740 more rows]
